# Supplementary material for: 5-[(tert-Butyl­diphenyl­sil­yloxy)meth­yl]pyridazin-3(2H)-one
Source: Acta Crystallogr Sect E Struct Rep Online. 2013 Nov 27;69(Pt 12):o1826–7. doi: 10.1107/S160053681303167X (PMC3885075; doi:10.1107/S160053681303167X)
Supplement: Supplementary file 1 [file e-69-o1826-sup1.cif]

##############################################################################
#                                                                            #
# This CIF contains the data in a paper accepted for publication in          #
# Acta Crystallographica Section E. It conforms to the requirements of       #
# Notes for Authors for Acta Crystallographica Section E, and has been       #
# peer reviewed under the auspices of the IUCr Commission on Journals.       #
#                                                                            #
# Full details of the Crystallographic Information File format               #
# are given in the paper "The Crystallographic Information File (CIF):       #
# a New Standard Archive File for Crystallography" by S. R. Hall, F. H.      #
# Allen and I. D. Brown [Acta Cryst. (1991), A47, 655-685].                  #
#                                                                            #
# The current version of the core CIF dictionary is obtainable from          #
# ftp://ftp.iucr.org/pub/cif_core.dic.                                       #
#                                                                            #
# Software is freely available for graphical display of the structure(s)     #
# in this CIF. For information consult the CIF software page                 #
# http://www.iucr.org/resources/cif/software.                                #
#                                                                            #
# This file may be used for bona fide research purposes within the           #
# scientific community so long as proper attribution is given to the journal # 
# article from which it was obtained.                                        #
#                                                                            #
##############################################################################
data_I
_audit_creation_method     SHELXL-97
_database_code_depnum_ccdc_archive     'CCDC 972891'
_chemical_name_systematic
;
5-[(<i>tert</i>-Butyldiphenylsilyloxy)methyl]pyridazin-3(2<i>H</i>)-one
;
_chemical_name_common     ?
_chemical_formula_moiety     'C21 H24 N2 O2 Si'
_chemical_formula_sum     'C21 H24 N2 O2 Si'
_chemical_formula_iupac     'C21 H24 N2 O2 Si'
_chemical_formula_weight     364.51
_chemical_melting_point     ?
_symmetry_cell_setting     monoclinic
_symmetry_space_group_name_H-M     'P 21/c'
loop_
    _symmetry_equiv_pos_as_xyz
    'x, y, z'
    '-x, y+1/2, -z+1/2'
    '-x, -y, -z'
    'x, -y-1/2, z-1/2'
_cell_length_a     7.9844(10)
_cell_length_b     14.1416(17)
_cell_length_c     18.553(2)
_cell_angle_alpha     90.00
_cell_angle_beta     98.158(2)
_cell_angle_gamma     90.00
_cell_volume     2073.6(4)
_cell_formula_units_Z     4
_cell_measurement_reflns_used     6082
_cell_measurement_theta_min     2.22
_cell_measurement_theta_max     25.61
_cell_measurement_temperature     293(2)
_exptl_crystal_description     prism
_exptl_crystal_colour     colourless
_exptl_crystal_size_max     0.49
_exptl_crystal_size_mid     0.47
_exptl_crystal_size_min     0.35
_exptl_crystal_density_diffrn     1.168
_exptl_crystal_density_meas     ?
_exptl_crystal_density_method     'not measured'
_exptl_crystal_F_000     776
_exptl_absorpt_coefficient_mu     0.129
_exptl_absorpt_correction_type     multi-scan
_exptl_absorpt_process_details     '(SADABS; Sheldrick, 1996)'
_exptl_absorpt_correction_T_min     0.7036
_exptl_absorpt_correction_T_max     0.7456
_exptl_special_details
;
^1^H-RMN (400 MHz, CDCl~3~) <i>\d</i> p.p.m.: 12.91 (s, 1H), 7.72 (d, 1H,
<i>J</i>=1.9 Hz), 7.67 (m, 4H), 7.44 (m, 6H), 7.08 (m, 1H), 4.61 (d, 2H,
<i>J</i>=1.3 Hz), 1.12 (s, 9H).
;
_diffrn_ambient_temperature     293(2)
_diffrn_radiation_type     MoK\a
_diffrn_radiation_wavelength     0.71073
_diffrn_radiation_source     'fine-focus sealed tube'
_diffrn_radiation_monochromator     graphite
_diffrn_measurement_device_type     'Bruker SMART 1000 CCD'
_diffrn_measurement_method     '\f and \w scans'
_diffrn_detector_area_resol_mean     ?
_diffrn_reflns_number     25441
_diffrn_reflns_av_R_equivalents     0.0294
_diffrn_reflns_av_sigmaI/netI     0.0247
_diffrn_reflns_theta_min     1.82
_diffrn_reflns_theta_max     28.10
_diffrn_reflns_theta_full     28.10
_diffrn_measured_fraction_theta_max     0.990
_diffrn_measured_fraction_theta_full     0.990
_diffrn_reflns_limit_h_min     -10
_diffrn_reflns_limit_h_max     10
_diffrn_reflns_limit_k_min     -18
_diffrn_reflns_limit_k_max     18
_diffrn_reflns_limit_l_min     -24
_diffrn_reflns_limit_l_max     24
_refine_special_details
;
Refinement of <i>F</i>^2^ against ALL reflections. The weighted <i>R</i>-factor
<i>wR</i> and goodness of fit <i>S</i> are based on <i>F</i>^2^, conventional
<i>R</i>-factors <i>R</i> are based on <i>F</i>, with <i>F</i> set to zero for
negative <i>F</i>^2^. The threshold expression of <i>F</i>^2^ >
\s(<i>F</i>^2^) is used only for calculating <i>R</i>-factors(gt) <i>etc</i>.
and is not relevant to the choice of reflections for refinement.
<i>R</i>-factors based on <i>F</i>^2^ are statistically about twice as large
as those based on <i>F</i>, and <i>R</i>- factors based on ALL data will be
even larger.
;
_reflns_number_total     5012
_reflns_number_gt     3090
_reflns_threshold_expression     I>2sigma(I)
_refine_ls_structure_factor_coef     Fsqd
_refine_ls_matrix_type     full
_refine_ls_R_factor_all     0.0958
_refine_ls_R_factor_gt     0.0532
_refine_ls_wR_factor_gt     0.1358
_refine_ls_wR_factor_ref     0.1721
_refine_ls_goodness_of_fit_ref     1.006
_refine_ls_restrained_S_all     1.006
_refine_ls_number_reflns     5012
_refine_ls_number_parameters     242
_refine_ls_number_restraints     0
_refine_ls_hydrogen_treatment     mixed
_refine_ls_weighting_scheme     calc
_refine_ls_weighting_details
         'calc w=1/[\s^2^(Fo^2^)+(0.0697P)^2^+1.0269P] where P=(Fo^2^+2Fc^2^)/3'
_atom_sites_solution_hydrogens     geom
_atom_sites_solution_primary     direct
_atom_sites_solution_secondary     difmap
_refine_ls_shift/su_max     0.000
_refine_ls_shift/su_mean     0.000
_refine_diff_density_max     0.391
_refine_diff_density_min     -0.208
_refine_ls_extinction_method     none
_refine_ls_extinction_coef     ?
loop_
    _atom_type_symbol
    _atom_type_description
    _atom_type_scat_dispersion_real
    _atom_type_scat_dispersion_imag
    _atom_type_scat_source
    'C' 'C' 0.0033 0.0016
                         'International Tables Vol C Tables 4.2.6.8 and 6.1.1.4'
    'H' 'H' 0.0000 0.0000
                         'International Tables Vol C Tables 4.2.6.8 and 6.1.1.4'
    'N' 'N' 0.0061 0.0033
                         'International Tables Vol C Tables 4.2.6.8 and 6.1.1.4'
    'O' 'O' 0.0106 0.0060
                         'International Tables Vol C Tables 4.2.6.8 and 6.1.1.4'
    'Si' 'Si' 0.0817 0.0704
                         'International Tables Vol C Tables 4.2.6.8 and 6.1.1.4'
_computing_data_collection     'SMART (Bruker, 1998)'
_computing_cell_refinement     'SAINT (Bruker, 1998)'
_computing_data_reduction     'SAINT (Bruker, 1998)'
_computing_structure_solution     'SIR2004 (Burla <i>et al.</i>, 2005)'
_computing_structure_refinement     'SHELXL97 (Sheldrick, 2008)'
_computing_molecular_graphics
                  'PLATON (Spek, 2003) and Mercury (Macrae <i>et al.</i>, 2006)'
_computing_publication_material     'SHELXTL (Sheldrick, 2008)'
loop_
    _atom_site_type_symbol
    _atom_site_label
    _atom_site_fract_x
    _atom_site_fract_y
    _atom_site_fract_z
    _atom_site_U_iso_or_equiv
    _atom_site_adp_type
    _atom_site_calc_flag
    _atom_site_refinement_flags
    _atom_site_occupancy
    _atom_site_symmetry_multiplicity
    _atom_site_disorder_assembly
    _atom_site_disorder_group
    Si Si -0.01100(7) 0.06816(5) 0.31744(3) 0.0514(2) Uani d . 1 1 . .
    N N1 0.1582(3) -0.09069(15) 0.02092(11) 0.0662(5) Uani d . 1 1 . .
    N N2 0.2996(3) -0.03706(14) 0.02689(11) 0.0575(5) Uani d . 1 1 . .
    H H2 0.358(3) -0.0458(19) -0.0097(15) 0.073(8) Uiso d . 1 1 . .
    C C4 0.2380(3) 0.04087(17) 0.13229(11) 0.0544(5) Uani d . 1 1 . .
    H H4 0.2632 0.0852 0.1693 0.065 Uiso calc R 1 1 . .
    C C3 0.3532(3) 0.02690(17) 0.08010(11) 0.0545(5) Uani d . 1 1 . .
    O O3 0.4903(2) 0.06809(14) 0.08028(9) 0.0743(5) Uani d . 1 1 . .
    C C5 0.0949(3) -0.00962(16) 0.12787(11) 0.0523(5) Uani d . 1 1 . .
    C C6 0.0614(3) -0.07715(17) 0.07036(13) 0.0616(6) Uani d . 1 1 . .
    H H6 -0.0361 -0.1137 0.0683 0.074 Uiso calc R 1 1 . .
    C C1' -0.0338(3) 0.0012(2) 0.17870(12) 0.0650(6) Uani d . 1 1 . .
    H H1'1 -0.1425 0.0169 0.1510 0.078 Uiso calc R 1 1 . .
    H H1'2 -0.0458 -0.0584 0.2034 0.078 Uiso calc R 1 1 . .
    O O1' 0.0132(2) 0.07213(11) 0.23069(8) 0.0597(4) Uani d . 1 1 . .
    C C2' 0.0633(4) -0.05142(19) 0.35288(13) 0.0709(7) Uani d . 1 1 . .
    C C3' -0.0335(6) -0.1239(3) 0.37389(18) 0.1092(12) Uani d . 1 1 . .
    H H3' -0.1494 -0.1151 0.3724 0.131 Uiso calc R 1 1 . .
    C C4' 0.0403(9) -0.2126(3) 0.3980(2) 0.1304(18) Uani d . 1 1 . .
    H H4' -0.0254 -0.2612 0.4129 0.156 Uiso calc R 1 1 . .
    C C5' 0.2058(10) -0.2236(3) 0.3983(2) 0.145(2) Uani d . 1 1 . .
    H H5' 0.2548 -0.2811 0.4138 0.174 Uiso calc R 1 1 . .
    C C6' 0.3032(8) -0.1568(4) 0.3776(3) 0.165(2) Uani d . 1 1 . .
    H H6' 0.4180 -0.1676 0.3775 0.198 Uiso calc R 1 1 . .
    C C7' 0.2323(5) -0.0705(3) 0.3562(3) 0.1212(14) Uani d . 1 1 . .
    H H7' 0.3028 -0.0229 0.3434 0.145 Uiso calc R 1 1 . .
    C C8' 0.1407(3) 0.15851(17) 0.35988(14) 0.0613(6) Uani d . 1 1 . .
    C C9' 0.2043(4) 0.22855(19) 0.3190(2) 0.0853(9) Uani d . 1 1 . .
    H H9' 0.1707 0.2305 0.2689 0.102 Uiso calc R 1 1 . .
    C C10' 0.3164(5) 0.2953(3) 0.3512(4) 0.1315(19) Uani d . 1 1 . .
    H H10' 0.3586 0.3412 0.3227 0.158 Uiso calc R 1 1 . .
    C C11' 0.3645(5) 0.2945(4) 0.4228(4) 0.156(3) Uani d . 1 1 . .
    H H11' 0.4399 0.3401 0.4439 0.187 Uiso calc R 1 1 . .
    C C12' 0.3054(5) 0.2284(4) 0.4651(3) 0.1347(18) Uani d . 1 1 . .
    H H12' 0.3393 0.2289 0.5151 0.162 Uiso calc R 1 1 . .
    C C13' 0.1941(4) 0.1597(3) 0.43397(17) 0.0907(9) Uani d . 1 1 . .
    H H13' 0.1548 0.1138 0.4634 0.109 Uiso calc R 1 1 . .
    C C14' -0.2325(3) 0.1025(3) 0.32926(15) 0.0812(9) Uani d . 1 1 . .
    C C15' -0.2574(5) 0.2050(4) 0.3026(2) 0.1399(18) Uani d . 1 1 . .
    H H15A -0.3708 0.2249 0.3063 0.210 Uiso calc R 1 1 . .
    H H15B -0.2382 0.2089 0.2527 0.210 Uiso calc R 1 1 . .
    H H15C -0.1787 0.2454 0.3320 0.210 Uiso calc R 1 1 . .
    C C16' -0.2605(5) 0.0971(4) 0.40913(18) 0.1222(15) Uani d . 1 1 . .
    H H16A -0.3718 0.1197 0.4137 0.183 Uiso calc R 1 1 . .
    H H16B -0.1777 0.1355 0.4383 0.183 Uiso calc R 1 1 . .
    H H16C -0.2494 0.0327 0.4255 0.183 Uiso calc R 1 1 . .
    C C17' -0.3641(4) 0.0404(4) 0.2832(2) 0.1413(19) Uani d . 1 1 . .
    H H17A -0.3467 -0.0245 0.2974 0.212 Uiso calc R 1 1 . .
    H H17B -0.3524 0.0472 0.2327 0.212 Uiso calc R 1 1 . .
    H H17C -0.4757 0.0597 0.2907 0.212 Uiso calc R 1 1 . .
loop_
    _atom_site_aniso_label
    _atom_site_aniso_U_11
    _atom_site_aniso_U_22
    _atom_site_aniso_U_33
    _atom_site_aniso_U_12
    _atom_site_aniso_U_13
    _atom_site_aniso_U_23
    Si 0.0496(3) 0.0634(4) 0.0439(3) -0.0037(3) 0.0161(2) 0.0005(3)
    N1 0.0711(13) 0.0649(13) 0.0656(12) 0.0004(10) 0.0206(10) -0.0141(10)
    N2 0.0594(11) 0.0651(12) 0.0513(10) 0.0080(9) 0.0197(9) -0.0085(9)
    C4 0.0579(13) 0.0641(14) 0.0436(11) 0.0038(10) 0.0150(9) -0.0058(10)
    C3 0.0551(13) 0.0638(14) 0.0470(11) 0.0066(11) 0.0154(9) -0.0025(10)
    O3 0.0665(11) 0.0986(14) 0.0636(10) -0.0144(10) 0.0295(8) -0.0208(9)
    C5 0.0554(12) 0.0599(13) 0.0437(11) 0.0069(10) 0.0138(9) 0.0040(9)
    C6 0.0643(14) 0.0616(14) 0.0613(14) -0.0034(11) 0.0173(11) -0.0043(11)
    C1' 0.0585(13) 0.0889(18) 0.0508(12) -0.0025(12) 0.0192(10) -0.0059(12)
    O1' 0.0700(10) 0.0678(10) 0.0463(8) 0.0021(8) 0.0256(7) 0.0008(7)
    C2' 0.100(2) 0.0637(15) 0.0507(13) -0.0123(14) 0.0163(13) 0.0017(11)
    C3' 0.158(3) 0.084(2) 0.089(2) -0.042(2) 0.026(2) 0.0057(18)
    C4' 0.236(6) 0.075(3) 0.086(2) -0.041(3) 0.041(3) 0.0092(19)
    C5' 0.257(7) 0.086(3) 0.098(3) 0.015(4) 0.048(4) 0.023(2)
    C6' 0.170(5) 0.123(4) 0.210(6) 0.064(4) 0.057(4) 0.072(4)
    C7' 0.110(3) 0.086(2) 0.173(4) 0.028(2) 0.037(3) 0.051(2)
    C8' 0.0532(12) 0.0578(14) 0.0755(16) 0.0026(11) 0.0181(11) -0.0091(12)
    C9' 0.0749(18) 0.0550(15) 0.135(3) 0.0015(13) 0.0461(18) -0.0044(16)
    C10' 0.098(3) 0.062(2) 0.253(6) -0.0135(19) 0.087(4) -0.037(3)
    C11' 0.074(3) 0.129(4) 0.273(8) -0.034(2) 0.056(4) -0.111(5)
    C12' 0.085(3) 0.169(4) 0.144(4) -0.006(3) -0.006(2) -0.085(3)
    C13' 0.0783(19) 0.108(2) 0.083(2) -0.0066(17) 0.0006(15) -0.0245(18)
    C14' 0.0536(14) 0.131(3) 0.0633(15) 0.0030(16) 0.0236(12) -0.0113(17)
    C15' 0.096(3) 0.180(5) 0.152(4) 0.074(3) 0.042(2) 0.021(3)
    C16' 0.092(2) 0.209(4) 0.075(2) -0.002(3) 0.0472(18) -0.029(2)
    C17' 0.0533(17) 0.266(6) 0.107(3) -0.023(3) 0.0197(17) -0.057(3)
_geom_special_details
;
All e.s.d.'s (except the e.s.d. in the dihedral angle between two l.s. planes)
are estimated using the full covariance matrix. The cell e.s.d.'s are taken
into account individually in the estimation of e.s.d.'s in distances, angles
and torsion angles; correlations between e.s.d.'s in cell parameters are only
used when they are defined by crystal symmetry. An approximate (isotropic)
treatment of cell e.s.d.'s is used for estimating e.s.d.'s involving l.s.
planes.
;
loop_
    _geom_bond_atom_site_label_1
    _geom_bond_atom_site_label_2
    _geom_bond_site_symmetry_2
    _geom_bond_distance
    _geom_bond_publ_flag
    Si O1' . 1.6490(15) ?
    Si C8' . 1.857(3) ?
    Si C14' . 1.877(3) ?
    Si C2' . 1.880(3) ?
    N1 C6 . 1.295(3) ?
    N1 N2 . 1.351(3) ?
    N2 C3 . 1.362(3) ?
    N2 H2 . 0.89(3) ?
    C4 C5 . 1.340(3) ?
    C4 C3 . 1.440(3) ?
    C4 H4 . 0.9300 ?
    C3 O3 . 1.240(3) ?
    C5 C6 . 1.429(3) ?
    C5 C1' . 1.498(3) ?
    C6 H6 . 0.9300 ?
    C1' O1' . 1.406(3) ?
    C1' H1'1 . 0.9700 ?
    C1' H1'2 . 0.9700 ?
    C2' C7' . 1.369(5) ?
    C2' C3' . 1.373(4) ?
    C3' C4' . 1.431(6) ?
    C3' H3' . 0.9300 ?
    C4' C5' . 1.329(7) ?
    C4' H4' . 0.9300 ?
    C5' C6' . 1.315(7) ?
    C5' H5' . 0.9300 ?
    C6' C7' . 1.380(5) ?
    C6' H6' . 0.9300 ?
    C7' H7' . 0.9300 ?
    C8' C13' . 1.380(4) ?
    C8' C9' . 1.387(4) ?
    C9' C10' . 1.378(5) ?
    C9' H9' . 0.9300 ?
    C10' C11' . 1.329(8) ?
    C10' H10' . 0.9300 ?
    C11' C12' . 1.348(8) ?
    C11' H11' . 0.9300 ?
    C12' C13' . 1.386(5) ?
    C12' H12' . 0.9300 ?
    C13' H13' . 0.9300 ?
    C14' C16' . 1.531(4) ?
    C14' C17' . 1.533(5) ?
    C14' C15' . 1.535(5) ?
    C15' H15A . 0.9600 ?
    C15' H15B . 0.9600 ?
    C15' H15C . 0.9600 ?
    C16' H16A . 0.9600 ?
    C16' H16B . 0.9600 ?
    C16' H16C . 0.9600 ?
    C17' H17A . 0.9600 ?
    C17' H17B . 0.9600 ?
    C17' H17C . 0.9600 ?
loop_
    _geom_angle_atom_site_label_1
    _geom_angle_atom_site_label_2
    _geom_angle_atom_site_label_3
    _geom_angle_site_symmetry_1
    _geom_angle_site_symmetry_3
    _geom_angle
    _geom_angle_publ_flag
    O1' Si C8' . . 103.33(10) ?
    O1' Si C14' . . 110.38(11) ?
    C8' Si C14' . . 109.94(13) ?
    O1' Si C2' . . 107.29(10) ?
    C8' Si C2' . . 108.43(12) ?
    C14' Si C2' . . 116.61(15) ?
    C6 N1 N2 . . 115.8(2) ?
    N1 N2 C3 . . 127.22(19) ?
    N1 N2 H2 . . 112.7(17) ?
    C3 N2 H2 . . 120.1(17) ?
    C5 C4 C3 . . 120.4(2) ?
    C5 C4 H4 . . 119.8 ?
    C3 C4 H4 . . 119.8 ?
    O3 C3 N2 . . 120.03(19) ?
    O3 C3 C4 . . 125.6(2) ?
    N2 C3 C4 . . 114.4(2) ?
    C4 C5 C6 . . 118.0(2) ?
    C4 C5 C1' . . 124.2(2) ?
    C6 C5 C1' . . 117.7(2) ?
    N1 C6 C5 . . 124.1(2) ?
    N1 C6 H6 . . 118.0 ?
    C5 C6 H6 . . 118.0 ?
    O1' C1' C5 . . 111.4(2) ?
    O1' C1' H1'1 . . 109.4 ?
    C5 C1' H1'1 . . 109.4 ?
    O1' C1' H1'2 . . 109.4 ?
    C5 C1' H1'2 . . 109.4 ?
    H1'1 C1' H1'2 . . 108.0 ?
    C1' O1' Si . . 126.05(15) ?
    C7' C2' C3' . . 115.6(3) ?
    C7' C2' Si . . 116.9(2) ?
    C3' C2' Si . . 127.5(3) ?
    C2' C3' C4' . . 121.3(4) ?
    C2' C3' H3' . . 119.3 ?
    C4' C3' H3' . . 119.3 ?
    C5' C4' C3' . . 118.0(4) ?
    C5' C4' H4' . . 121.0 ?
    C3' C4' H4' . . 121.0 ?
    C6' C5' C4' . . 122.9(5) ?
    C6' C5' H5' . . 118.6 ?
    C4' C5' H5' . . 118.6 ?
    C5' C6' C7' . . 119.0(5) ?
    C5' C6' H6' . . 120.5 ?
    C7' C6' H6' . . 120.5 ?
    C2' C7' C6' . . 123.3(4) ?
    C2' C7' H7' . . 118.4 ?
    C6' C7' H7' . . 118.4 ?
    C13' C8' C9' . . 116.8(3) ?
    C13' C8' Si . . 121.4(2) ?
    C9' C8' Si . . 121.8(2) ?
    C10' C9' C8' . . 121.1(4) ?
    C10' C9' H9' . . 119.4 ?
    C8' C9' H9' . . 119.4 ?
    C11' C10' C9' . . 120.4(5) ?
    C11' C10' H10' . . 119.8 ?
    C9' C10' H10' . . 119.8 ?
    C10' C11' C12' . . 120.8(4) ?
    C10' C11' H11' . . 119.6 ?
    C12' C11' H11' . . 119.6 ?
    C11' C12' C13' . . 120.1(5) ?
    C11' C12' H12' . . 120.0 ?
    C13' C12' H12' . . 120.0 ?
    C8' C13' C12' . . 120.8(4) ?
    C8' C13' H13' . . 119.6 ?
    C12' C13' H13' . . 119.6 ?
    C16' C14' C17' . . 109.2(3) ?
    C16' C14' C15' . . 109.2(3) ?
    C17' C14' C15' . . 108.3(3) ?
    C16' C14' Si . . 111.7(2) ?
    C17' C14' Si . . 111.7(2) ?
    C15' C14' Si . . 106.7(2) ?
    C14' C15' H15A . . 109.5 ?
    C14' C15' H15B . . 109.5 ?
    H15A C15' H15B . . 109.5 ?
    C14' C15' H15C . . 109.5 ?
    H15A C15' H15C . . 109.5 ?
    H15B C15' H15C . . 109.5 ?
    C14' C16' H16A . . 109.5 ?
    C14' C16' H16B . . 109.5 ?
    H16A C16' H16B . . 109.5 ?
    C14' C16' H16C . . 109.5 ?
    H16A C16' H16C . . 109.5 ?
    H16B C16' H16C . . 109.5 ?
    C14' C17' H17A . . 109.5 ?
    C14' C17' H17B . . 109.5 ?
    H17A C17' H17B . . 109.5 ?
    C14' C17' H17C . . 109.5 ?
    H17A C17' H17C . . 109.5 ?
    H17B C17' H17C . . 109.5 ?
loop_
    _geom_torsion_atom_site_label_1
    _geom_torsion_atom_site_label_2
    _geom_torsion_atom_site_label_3
    _geom_torsion_atom_site_label_4
    _geom_torsion_site_symmetry_1
    _geom_torsion_site_symmetry_2
    _geom_torsion_site_symmetry_3
    _geom_torsion_site_symmetry_4
    _geom_torsion
    _geom_torsion_publ_flag
    C6 N1 N2 C3 . . . . 2.2(4) ?
    N1 N2 C3 O3 . . . . 176.7(2) ?
    N1 N2 C3 C4 . . . . -3.9(3) ?
    C5 C4 C3 O3 . . . . -178.2(2) ?
    C5 C4 C3 N2 . . . . 2.5(3) ?
    C3 C4 C5 C6 . . . . 0.2(3) ?
    C3 C4 C5 C1' . . . . -178.8(2) ?
    N2 N1 C6 C5 . . . . 1.0(4) ?
    C4 C5 C6 N1 . . . . -2.1(4) ?
    C1' C5 C6 N1 . . . . 177.0(2) ?
    C4 C5 C1' O1' . . . . 1.1(3) ?
    C6 C5 C1' O1' . . . . -177.9(2) ?
    C5 C1' O1' Si . . . . -140.69(17) ?
    C8' Si O1' C1' . . . . 160.37(19) ?
    C14' Si O1' C1' . . . . -82.1(2) ?
    C2' Si O1' C1' . . . . 45.9(2) ?
    O1' Si C2' C7' . . . . 66.8(3) ?
    C8' Si C2' C7' . . . . -44.2(3) ?
    C14' Si C2' C7' . . . . -168.9(3) ?
    O1' Si C2' C3' . . . . -110.9(3) ?
    C8' Si C2' C3' . . . . 138.1(3) ?
    C14' Si C2' C3' . . . . 13.4(3) ?
    C7' C2' C3' C4' . . . . 0.4(5) ?
    Si C2' C3' C4' . . . . 178.2(3) ?
    C2' C3' C4' C5' . . . . -1.1(6) ?
    C3' C4' C5' C6' . . . . 0.1(8) ?
    C4' C5' C6' C7' . . . . 1.6(9) ?
    C3' C2' C7' C6' . . . . 1.3(6) ?
    Si C2' C7' C6' . . . . -176.7(4) ?
    C5' C6' C7' C2' . . . . -2.3(9) ?
    O1' Si C8' C13' . . . . -161.8(2) ?
    C14' Si C8' C13' . . . . 80.3(2) ?
    C2' Si C8' C13' . . . . -48.2(2) ?
    O1' Si C8' C9' . . . . 18.9(2) ?
    C14' Si C8' C9' . . . . -98.9(2) ?
    C2' Si C8' C9' . . . . 132.6(2) ?
    C13' C8' C9' C10' . . . . 0.5(4) ?
    Si C8' C9' C10' . . . . 179.8(2) ?
    C8' C9' C10' C11' . . . . -0.8(5) ?
    C9' C10' C11' C12' . . . . 0.2(7) ?
    C10' C11' C12' C13' . . . . 0.5(7) ?
    C9' C8' C13' C12' . . . . 0.3(4) ?
    Si C8' C13' C12' . . . . -179.0(3) ?
    C11' C12' C13' C8' . . . . -0.8(6) ?
    O1' Si C14' C16' . . . . 178.5(3) ?
    C8' Si C14' C16' . . . . -68.1(3) ?
    C2' Si C14' C16' . . . . 55.8(3) ?
    O1' Si C14' C17' . . . . 56.0(3) ?
    C8' Si C14' C17' . . . . 169.4(3) ?
    C2' Si C14' C17' . . . . -66.7(3) ?
    O1' Si C14' C15' . . . . -62.1(3) ?
    C8' Si C14' C15' . . . . 51.2(3) ?
    C2' Si C14' C15' . . . . 175.1(2) ?
loop_
    _geom_hbond_atom_site_label_D
    _geom_hbond_atom_site_label_H
    _geom_hbond_atom_site_label_A
    _geom_hbond_site_symmetry_A
    _geom_hbond_distance_DH
    _geom_hbond_distance_HA
    _geom_hbond_distance_DA
    _geom_hbond_angle_DHA
    N2 H2 O3 3_655 0.89(3) 1.93(3) 2.812(2) 173(2)
    C6 H6 Cg3 2_545 0.93 3.00 3.869(3) 157
_iucr_refine_instructions_details
;
TITL ct08931s in P2(1)/c
CELL 0.71073   7.9844  14.1416  18.5527  90.000  98.158  90.000
ZERR    4.00   0.0010   0.0017   0.0022   0.000   0.002   0.000
LATT 1
SYMM -X, 0.5+Y, 0.5-Z
SFAC C  H  N  O  Si
UNIT 84 96 8 8 4
L.S. 10
BOND $H
FMAP 2
PLAN -20
ACTA
CONF
SIZE 0.35 0.47 0.49
TEMP 20
WGHT    0.069700    1.026900
FVAR       0.19842
SI    5   -0.010995    0.068160    0.317439    11.00000    0.04960    0.06335 =
         0.04387    0.00052    0.01615   -0.00365
N1    3    0.158179   -0.090685    0.020922    11.00000    0.07109    0.06493 =
         0.06560   -0.01409    0.02057    0.00039
N2    3    0.299562   -0.037063    0.026895    11.00000    0.05943    0.06511 =
         0.05133   -0.00847    0.01967    0.00796
H2    2    0.358355   -0.045793   -0.009664    11.00000    0.07316
C4    1    0.238031    0.040874    0.132288    11.00000    0.05788    0.06406 =
         0.04362   -0.00581    0.01500    0.00379
AFIX  43
H4    2    0.263156    0.085199    0.169272    11.00000   -1.20000
AFIX   0
C3    1    0.353160    0.026905    0.080102    11.00000    0.05512    0.06383 =
         0.04701   -0.00253    0.01538    0.00657
O3    4    0.490258    0.068091    0.080281    11.00000    0.06653    0.09856 =
         0.06358   -0.02077    0.02951   -0.01438
C5    1    0.094918   -0.009617    0.127873    11.00000    0.05544    0.05992 =
         0.04367    0.00403    0.01385    0.00687
C6    1    0.061362   -0.077155    0.070360    11.00000    0.06433    0.06156 =
         0.06125   -0.00428    0.01733   -0.00344
AFIX  43
H6    2   -0.036076   -0.113668    0.068303    11.00000   -1.20000
AFIX   0
C1'   1   -0.033775    0.001158    0.178704    11.00000    0.05847    0.08891 =
         0.05082   -0.00591    0.01917   -0.00249
AFIX  23
H1'1  2   -0.142459    0.016936    0.150967    11.00000   -1.20000
H1'2  2   -0.045833   -0.058423    0.203358    11.00000   -1.20000
AFIX   0
O1'   4    0.013220    0.072130    0.230689    11.00000    0.07004    0.06779 =
         0.04630    0.00076    0.02561    0.00215
C2'   1    0.063263   -0.051424    0.352884    11.00000    0.09989    0.06373 =
         0.05071    0.00166    0.01631   -0.01232
C3'   1   -0.033516   -0.123892    0.373895    11.00000    0.15768    0.08357 =
         0.08881    0.00573    0.02610   -0.04211
AFIX  43
H3'   2   -0.149384   -0.115130    0.372448    11.00000   -1.20000
AFIX   0
C4'   1    0.040337   -0.212635    0.397976    11.00000    0.23587    0.07502 =
         0.08554    0.00922    0.04132   -0.04098
AFIX  43
H4'   2   -0.025422   -0.261151    0.412946    11.00000   -1.20000
AFIX   0
C5'   1    0.205798   -0.223630    0.398302    11.00000    0.25693    0.08568 =
         0.09841    0.02296    0.04779    0.01536
AFIX  43
H5'   2    0.254831   -0.281105    0.413830    11.00000   -1.20000
AFIX   0
C6'   1    0.303183   -0.156810    0.377632    11.00000    0.16981    0.12284 =
         0.21031    0.07232    0.05723    0.06403
AFIX  43
H6'   2    0.418035   -0.167552    0.377450    11.00000   -1.20000
AFIX   0
C7'   1    0.232264   -0.070472    0.356209    11.00000    0.10951    0.08572 =
         0.17326    0.05080    0.03707    0.02832
AFIX  43
H7'   2    0.302822   -0.022877    0.343397    11.00000   -1.20000
AFIX   0
C8'   1    0.140746    0.158508    0.359878    11.00000    0.05315    0.05781 =
         0.07547   -0.00913    0.01813    0.00257
C9'   1    0.204310    0.228548    0.318973    11.00000    0.07489    0.05505 =
         0.13499   -0.00441    0.04612    0.00155
AFIX  43
H9'   2    0.170705    0.230475    0.268903    11.00000   -1.20000
AFIX   0
C10'  1    0.316355    0.295306    0.351228    11.00000    0.09823    0.06190 =
         0.25261   -0.03735    0.08747   -0.01351
AFIX  43
H10'  2    0.358560    0.341213    0.322740    11.00000   -1.20000
AFIX   0
C11'  1    0.364506    0.294520    0.422786    11.00000    0.07403    0.12873 =
         0.27286   -0.11104    0.05558   -0.03427
AFIX  43
H11'  2    0.439886    0.340104    0.443950    11.00000   -1.20000
AFIX   0
C12'  1    0.305362    0.228417    0.465062    11.00000    0.08503    0.16890 =
         0.14362   -0.08489   -0.00614   -0.00591
AFIX  43
H12'  2    0.339255    0.228925    0.515134    11.00000   -1.20000
AFIX   0
C13'  1    0.194052    0.159673    0.433969    11.00000    0.07828    0.10752 =
         0.08306   -0.02451    0.00062   -0.00658
AFIX  43
H13'  2    0.154848    0.113808    0.463381    11.00000   -1.20000
AFIX   0
C14'  1   -0.232531    0.102546    0.329264    11.00000    0.05364    0.13114 =
         0.06327   -0.01133    0.02362    0.00305
C15'  1   -0.257364    0.205033    0.302570    11.00000    0.09561    0.17966 =
         0.15175    0.02122    0.04248    0.07381
AFIX 137
H15A  2   -0.370801    0.224907    0.306259    11.00000   -1.50000
H15B  2   -0.238154    0.208890    0.252734    11.00000   -1.50000
H15C  2   -0.178667    0.245383    0.332025    11.00000   -1.50000
AFIX   0
C16'  1   -0.260478    0.097111    0.409133    11.00000    0.09250    0.20930 =
         0.07512   -0.02904    0.04723   -0.00168
AFIX 137
H16A  2   -0.371820    0.119740    0.413740    11.00000   -1.50000
H16B  2   -0.177748    0.135482    0.438267    11.00000   -1.50000
H16C  2   -0.249385    0.032703    0.425460    11.00000   -1.50000
AFIX   0
C17'  1   -0.364138    0.040439    0.283187    11.00000    0.05331    0.26629 =
         0.10663   -0.05694    0.01968   -0.02344
AFIX 137
H17A  2   -0.346685   -0.024487    0.297407    11.00000   -1.50000
H17B  2   -0.352444    0.047212    0.232657    11.00000   -1.50000
H17C  2   -0.475679    0.059710    0.290652    11.00000   -1.50000
HKLF 4
REM  ct08931s in P2(1)/c
REM R1 =  0.0532 for   3090 Fo > 4sig(Fo)  and  0.0958 for all   5012 data
REM    242 parameters refined using      0 restraints
END
WGHT      0.0697      1.0269
REM Highest difference peak  0.391,  deepest hole -0.208,  1-sigma level  0.041
Q1    1  -0.1223 -0.1989  0.3832  11.00000  0.05    0.39
Q2    1  -0.1600 -0.1033  0.3507  11.00000  0.05    0.33
Q3    1  -0.1424  0.0930  0.3103  11.00000  0.05    0.24
Q4    1   0.0920  0.1228  0.3400  11.00000  0.05    0.23
Q5    1   0.1890 -0.1659  0.3874  11.00000  0.05    0.21
Q6    1  -0.0069 -0.0034  0.3511  11.00000  0.05    0.21
Q7    1   0.3589  0.1623  0.4869  11.00000  0.05    0.21
Q8    1   0.0219  0.0563  0.2726  11.00000  0.05    0.20
Q9    1   0.0022 -0.0038  0.3236  11.00000  0.05    0.19
Q10   1   0.2393  0.1069  0.4473  11.00000  0.05    0.19
Q11   1   0.1139 -0.0493  0.3752  11.00000  0.05    0.18
Q12   1  -0.2699  0.0535  0.3098  11.00000  0.05    0.18
Q13   1   0.0627 -0.0727  0.3340  11.00000  0.05    0.18
Q14   1   0.1387 -0.0795  0.3815  11.00000  0.05    0.17
Q15   1   0.1377  0.1620  0.3885  11.00000  0.05    0.17
Q16   1   0.1671  0.1727  0.3336  11.00000  0.05    0.16
Q17   1   0.4097  0.2546  0.4541  11.00000  0.05    0.16
Q18   1   0.0824 -0.0461  0.1064  11.00000  0.05    0.15
Q19   1  -0.3569  0.0008  0.2312  11.00000  0.05    0.15
Q20   1  -0.2881  0.1392  0.2910  11.00000  0.05    0.15
;
data_New_Global_Publ_Block
_journal_date_recd_electronic     2013-11-05
_journal_date_accepted     2013-11-20
_journal_name_full     'Acta Crystallographica, Section E'
_journal_year     2013
_journal_volume     69
_journal_issue     12
_journal_page_first     o1826
_journal_page_last     o1827
_journal_paper_category     QO
_journal_paper_doi     10.1107/S160053681303167X
_journal_coeditor_code     BX2453
_publ_contact_author_name     'Carmen Ter\'an'
_publ_contact_author_address
;
Department of Organic Chemistry, University of Vigo, E-36310 Vigo
Spain
;
_publ_contact_author_email     'mcteran@uvigo.es'
_publ_contact_author_fax     '+34 986 812261'
_publ_contact_author_phone     '+34 986 812276'
_publ_section_title
;
5-[(<i>tert</i>-Butyldiphenylsilyloxy)methyl]pyridazin-3(2<i>H</i>)-one
;
loop_
    _publ_author_name
    _publ_author_footnote
    _publ_author_address
    'Costas-Lago, Mar\'ia Carmen' .
;
Department of Organic Chemistry, University of Vigo, E-36310 Vigo
Spain
;
    'Costas, Tamara' .
;
Department of Organic Chemistry, University of Vigo, E-36310 Vigo
Spain
;
    'Vila, Noem\'i' .
;
Department of Organic Chemistry, University of Vigo, E-36310 Vigo
Spain
;
    'Ter\'an, Carmen' .
;
Department of Organic Chemistry, University of Vigo, E-36310 Vigo
Spain
;
