# Supplementary material for: 5-[(tert-Butyl­diphenyl­sil­yloxy)meth­yl]pyridazin-3(2H)-one
Source: Acta Crystallogr Sect E Struct Rep Online. 2013 Nov 27;69(Pt 12):o1826–7. doi: 10.1107/S160053681303167X (PMC3885075; doi:10.1107/S160053681303167X)
Supplement: Supplementary file 2 [file e-69-o1826-Isup2.hkl]

# 
# h,k,l, Fc-squared, Fo-squared, sigma(Fo-squared) and status flag 
# 
data_I
_shelx_title ' ct08931s in P2(1)/c' 
_shelx_refln_list_code          4 
_shelx_F_calc_maximum      156.79 
_exptl_crystal_F_000       776.00 
_reflns_d_resolution_high  0.7544 
 
loop_ 
 _symmetry_equiv_pos_as_xyz 
 'x, y, z' 
 '-x, y+1/2, -z+1/2' 
 '-x, -y, -z' 
 'x, -y-1/2, z-1/2' 
 
_cell_length_a     7.9844 
_cell_length_b    14.1416 
_cell_length_c    18.5527 
_cell_angle_alpha  90.000 
_cell_angle_beta   98.158 
_cell_angle_gamma  90.000 
 
_shelx_F_squared_multiplier     1.000 
 
loop_ 
 _refln_index_h 
 _refln_index_k 
 _refln_index_l 
 _refln_F_squared_calc 
 _refln_F_squared_meas 
 _refln_F_squared_sigma 
 _refln_observed_status 
   1   0   0    21480.71    21126.30    540.02 o 
   2   0   0     1798.46     1730.96     13.99 o 
   3   0   0     6790.58     6861.68     58.98 o 
   4   0   0     4067.02     3919.15     38.79 o 
   5   0   0      387.07      327.15      5.35 o 
   6   0   0      734.23      807.91     12.01 o 
   7   0   0        0.89       -2.44      2.44 o 
   8   0   0      186.83      191.34     14.48 o 
   9   0   0       23.87       27.70      5.97 o 
  10   0   0        1.77       -0.71      4.39 o 
   1   1   0      104.94       45.74      0.78 o 
   2   1   0      480.67      470.19      3.67 o 
   3   1   0      291.43      303.18      3.50 o 
   4   1   0       46.26       54.79      2.36 o 
   5   1   0      500.83      539.38      4.99 o 
   6   1   0        1.64        3.30      1.29 o 
   7   1   0       32.17       28.91      3.07 o 
   8   1   0        9.93        7.13      2.41 o 
   9   1   0        3.04        1.21      2.48 o 
  10   1   0        0.05       -1.44      2.94 o 
   0   2   0     9961.17     9786.01     82.13 o 
   1   2   0     3547.22     3608.77     20.49 o 
   2   2   0     8471.83     8637.53     44.85 o 
   3   2   0     1911.99     2053.38     12.12 o 
   4   2   0      830.05      913.45      6.67 o 
   5   2   0       17.47       14.23      1.51 o 
   6   2   0       70.38       85.68      2.63 o 
   7   2   0        0.10       -1.48      1.75 o 
   8   2   0       91.77      104.31      8.14 o 
   9   2   0       10.03        4.74      2.71 o 
  10   2   0        0.67       -2.97      2.97 o 
   1   3   0     8464.32     8632.25     51.65 o 
   2   3   0       65.27       42.09      0.92 o 
   3   3   0       31.90       27.57      0.99 o 
   4   3   0      353.39      344.41      3.35 o 
   5   3   0        1.37        1.03      0.94 o 
   6   3   0       64.29       51.17      2.50 o 
   7   3   0       31.80       37.94      2.86 o 
   8   3   0       21.00       22.47      2.85 o 
   9   3   0        0.10       -2.80      2.80 o 
  10   3   0        1.12       -1.25      3.19 o 
   0   4   0     1737.46     1618.39     13.54 o 
   1   4   0      380.79      339.98      2.88 o 
   2   4   0      366.98      333.15      2.98 o 
   3   4   0      899.48     1065.51      7.75 o 
   4   4   0       95.91       87.04      1.79 o 
   5   4   0       78.54       95.39      2.55 o 
   6   4   0       10.07       16.71      1.86 o 
   7   4   0       65.74       76.16      3.73 o 
   8   4   0        4.01        5.48      2.41 o 
   9   4   0        1.40       -1.82      2.41 o 
  10   4   0        0.62       -3.27      3.27 o 
   1   5   0      918.13      907.82      6.21 o 
   2   5   0     1993.52     2099.92     12.48 o 
   3   5   0      428.52      548.89      4.54 o 
   4   5   0       79.40       85.40      2.04 o 
   5   5   0       11.59       12.06      1.40 o 
   6   5   0        6.28       11.41      1.96 o 
   7   5   0       19.26       16.89      2.45 o 
   8   5   0       37.38       47.50      3.68 o 
   9   5   0        1.11       -1.12      3.11 o 
  10   5   0        0.66       -0.51      6.10 o 
   0   6   0     4536.20     4713.24     41.86 o 
   1   6   0     1360.65     1456.64      9.35 o 
   2   6   0      892.76      794.43      5.42 o 
   3   6   0       22.16       10.10      0.91 o 
   4   6   0     1671.12     1662.10     11.42 o 
   5   6   0      459.55      418.10      5.02 o 
   6   6   0       59.11       50.45      3.45 o 
   7   6   0       10.72       12.68      2.39 o 
   8   6   0       36.77       46.93      5.21 o 
   9   6   0        2.23       -0.07      2.93 o 
   1   7   0      133.95      143.23      2.50 o 
   2   7   0       78.80       75.64      1.45 o 
   3   7   0       58.81       58.53      2.04 o 
   4   7   0      348.20      354.99      4.26 o 
   5   7   0       70.08       84.07      3.53 o 
   6   7   0       26.79       25.71      2.58 o 
   7   7   0        7.15        4.64      2.38 o 
   8   7   0        7.68        8.72      3.02 o 
   9   7   0       15.70       18.74      3.60 o 
   0   8   0     2297.08     2328.70     20.24 o 
   1   8   0      164.55      170.09      2.85 o 
   2   8   0      543.79      540.13      4.96 o 
   3   8   0      496.62      452.88      5.87 o 
   4   8   0      756.12      659.64      7.42 o 
   5   8   0       61.58       66.35      3.82 o 
   6   8   0      125.14      109.88      3.93 o 
   7   8   0       49.00       58.06      5.98 o 
   8   8   0       42.36       44.86      4.23 o 
   9   8   0        0.30        1.80      3.34 o 
   1   9   0      141.83      142.58      2.85 o 
   2   9   0      326.49      309.97      4.27 o 
   3   9   0        8.31        2.68      2.35 o 
   4   9   0       64.16       67.88      2.82 o 
   5   9   0       19.76       21.76      2.51 o 
   6   9   0       63.08       68.06      3.72 o 
   7   9   0        1.01       -2.31      2.31 o 
   8   9   0        4.53        2.24      3.02 o 
   9   9   0       11.78       16.95      3.83 o 
   0  10   0       62.61       67.11      3.95 o 
   1  10   0        0.77        1.03      1.67 o 
   2  10   0       11.83        8.98      1.54 o 
   3  10   0        5.60        5.88      1.70 o 
   4  10   0       73.30       82.90      3.51 o 
   5  10   0       15.83       17.55      2.58 o 
   6  10   0       16.00       17.30      2.74 o 
   7  10   0        8.08        9.38      3.02 o 
   8  10   0        4.87        2.27      3.78 o 
   1  11   0        7.95        7.03      1.81 o 
   2  11   0       57.58       53.37      3.22 o 
   3  11   0        8.92        7.78      2.14 o 
   4  11   0       79.16       73.72      3.29 o 
   5  11   0        3.99        0.86      2.14 o 
   6  11   0       43.41       42.93      3.51 o 
   7  11   0        6.74        0.45      2.62 o 
   8  11   0        0.02       -2.99      2.99 o 
   0  12   0       22.59       30.12      3.43 o 
   1  12   0      186.81      172.99      4.12 o 
   2  12   0      109.58      121.08      4.00 o 
   3  12   0       54.52       61.92      3.55 o 
   4  12   0        0.17       -2.13      2.13 o 
   5  12   0       10.76       15.97      3.11 o 
   6  12   0       10.89       15.78      3.74 o 
   7  12   0        7.66        5.03      2.82 o 
   8  12   0        0.21       -0.76      7.62 o 
   1  13   0        2.17       -1.90      2.05 o 
   2  13   0        0.02       -2.05      2.21 o 
   3  13   0        2.37        5.12      2.32 o 
   4  13   0        1.46       -1.09      2.59 o 
   5  13   0        3.12       -1.31      2.88 o 
   6  13   0        2.99       -2.31      3.07 o 
   7  13   0        0.17       -3.21      3.21 o 
   0  14   0      249.16      234.09     12.55 o 
   1  14   0      192.78      189.57      5.19 o 
   2  14   0      201.55      214.88      6.40 o 
   3  14   0       42.27       48.35      3.61 o 
   4  14   0       42.34       55.96      4.58 o 
   5  14   0       23.51       22.73      3.62 o 
   6  14   0       15.04       11.12      4.00 o 
   1  15   0        0.37        0.06      2.37 o 
   2  15   0       17.82       13.44      3.96 o 
   3  15   0        1.69        0.53      2.64 o 
   4  15   0        1.28        2.69      3.05 o 
   5  15   0        6.17        3.82      3.14 o 
   6  15   0        1.23       -4.85      4.85 o 
   0  16   0        0.25       -1.38      4.04 o 
   1  16   0       27.03       22.20      3.21 o 
   2  16   0       96.97      112.31      5.20 o 
   3  16   0       26.83       31.56      3.63 o 
   4  16   0       29.88       31.63      4.21 o 
   5  16   0        2.66        9.50      4.02 o 
   1  17   0        3.06       -0.73      3.02 o 
   2  17   0       10.06       11.06      3.15 o 
   3  17   0        0.95       -2.98      3.63 o 
   4  17   0        0.93       -0.63      5.79 o 
   0  18   0        1.20        4.05      6.10 o 
   1  18   0        4.31        3.99      3.46 o 
   2  18   0        0.29       -1.10      3.36 o 
 -10   1   1       10.59       13.67      3.38 o 
  -9   1   1       78.60      101.00      5.11 o 
  -8   1   1       92.11      103.79      5.43 o 
  -7   1   1      162.38      172.09      4.34 o 
  -6   1   1       41.85       47.61      1.81 o 
  -5   1   1      693.33      631.47      5.49 o 
  -4   1   1      458.67      400.91      3.81 o 
  -3   1   1       44.42       47.60      1.73 o 
  -2   1   1     3358.11     3974.09     21.26 o 
  -1   1   1      460.45      588.16      3.98 o 
   0   1   1     1046.43      993.37      5.58 o 
   1   1   1     3154.73     3293.41     18.78 o 
   2   1   1      289.98      350.35      2.75 o 
   3   1   1       22.24       30.97      1.00 o 
   4   1   1       97.18      128.57      2.49 o 
   5   1   1      479.21      539.72      5.00 o 
   6   1   1      169.93      144.62      3.38 o 
   7   1   1        7.00        4.19      1.88 o 
   8   1   1        7.41        8.63      2.58 o 
   9   1   1        2.16        3.92      2.76 o 
  10   1   1        1.52       -0.88      3.15 o 
 -10   2   1        0.13       -2.76      2.76 o 
  -9   2   1        0.27       -0.76      2.47 o 
  -8   2   1      301.94      299.99      6.97 o 
  -7   2   1      194.86      187.22      4.53 o 
  -6   2   1       64.27       67.64      2.57 o 
  -5   2   1       49.20       35.67      1.51 o 
  -4   2   1      666.71      695.77      5.49 o 
  -3   2   1      457.02      464.62      3.83 o 
  -2   2   1     4304.98     4384.33     25.07 o 
  -1   2   1        0.54        2.04      0.45 o 
   0   2   1     4561.58     4954.04     27.74 o 
   1   2   1     1307.08     1025.83      6.07 o 
   2   2   1     2322.64     2399.67     13.37 o 
   3   2   1      223.97      258.63      2.88 o 
   4   2   1     1762.17     1760.26     12.74 o 
   5   2   1     1481.96     1495.45     10.25 o 
   6   2   1      324.73      298.23      5.41 o 
   7   2   1       18.14       13.35      2.26 o 
   8   2   1       68.35       72.05      4.35 o 
   9   2   1       74.44       76.25      4.79 o 
  10   2   1        6.85        0.16      2.99 o 
 -10   3   1        0.70       -0.88      3.52 o 
  -9   3   1        5.41        2.13      2.77 o 
  -8   3   1       39.47       39.06      4.31 o 
  -7   3   1       70.32       84.93      3.69 o 
  -6   3   1       11.83       13.52      1.78 o 
  -5   3   1        0.66       -0.54      1.02 o 
  -4   3   1      402.68      413.36      4.36 o 
  -3   3   1      272.28      286.78      3.23 o 
  -2   3   1     2036.02     2197.36     13.50 o 
  -1   3   1     1776.18     1927.18     11.74 o 
   0   3   1    14288.75    14519.50     86.82 o 
   1   3   1      115.76      101.89      1.35 o 
   2   3   1      123.31      152.95      1.77 o 
   3   3   1       42.16       33.47      1.85 o 
   4   3   1       43.90       50.83      1.46 o 
   5   3   1      249.04      265.33      3.75 o 
   6   3   1       20.63       28.30      2.12 o 
   7   3   1       33.18       29.75      2.62 o 
   8   3   1       16.47       13.34      4.11 o 
   9   3   1        5.31        2.39      3.34 o 
  10   3   1        1.74        0.73      3.27 o 
 -10   4   1        0.34        1.67      3.23 o 
  -9   4   1        4.36        4.36      5.90 o 
  -8   4   1      226.18      211.12      5.40 o 
  -7   4   1       73.86       82.30      3.39 o 
  -6   4   1      234.09      261.46      4.58 o 
  -5   4   1      155.89      138.76      2.71 o 
  -4   4   1     2482.88     2372.55     15.66 o 
  -3   4   1     5036.85     5090.74     29.64 o 
  -2   4   1     1647.63     1671.30     11.65 o 
  -1   4   1       16.18        9.97      0.91 o 
   0   4   1     5237.35     5270.11     29.97 o 
   1   4   1        0.07       -0.17      0.50 o 
   2   4   1     2967.09     3267.12     18.81 o 
   3   4   1     1712.17     1822.76     11.17 o 
   4   4   1      298.61      281.39      3.13 o 
   5   4   1      941.49      840.26      7.43 o 
   6   4   1      720.11      683.39     13.16 o 
   7   4   1       37.16       34.48      2.88 o 
   8   4   1       95.22      109.09      6.89 o 
   9   4   1       96.24      122.96      5.83 o 
  10   4   1       19.65       27.48      5.71 o 
 -10   5   1        5.00        3.46      3.90 o 
  -9   5   1       14.49       15.61      3.56 o 
  -8   5   1        2.71        2.89      2.34 o 
  -7   5   1       23.65       23.70      2.31 o 
  -6   5   1        0.07       -0.34      1.52 o 
  -5   5   1       21.27       16.89      1.54 o 
  -4   5   1       75.61       70.52      1.96 o 
  -3   5   1      961.66      925.59      7.41 o 
  -2   5   1      224.78      232.85      2.56 o 
  -1   5   1        0.09       -0.53      0.68 o 
   0   5   1       75.94       65.80      1.23 o 
   1   5   1      248.20      269.30      2.69 o 
   2   5   1      788.93      842.86      5.99 o 
   3   5   1     1178.28     1189.82      8.06 o 
   4   5   1       34.73       50.00      1.53 o 
   5   5   1        0.10       -0.82      1.34 o 
   6   5   1       15.80        3.89      1.76 o 
   7   5   1        1.07        0.28      1.94 o 
   8   5   1       25.63       24.75      3.52 o 
   9   5   1       19.20       19.39      4.00 o 
  -9   6   1        6.14        4.14      2.98 o 
  -8   6   1       62.88       76.61      4.66 o 
  -7   6   1       16.92       20.75      3.55 o 
  -6   6   1        0.07        0.38      1.59 o 
  -5   6   1      315.25      349.52      4.61 o 
  -4   6   1      435.69      445.29      5.44 o 
  -3   6   1        1.68        0.05      0.95 o 
  -2   6   1       45.39       44.55      1.43 o 
  -1   6   1      101.32      119.35      2.16 o 
   0   6   1      468.21      415.74      3.65 o 
   1   6   1      537.92      524.92      4.35 o 
   2   6   1      562.97      519.42      4.41 o 
   3   6   1      384.00      351.93      3.57 o 
   4   6   1      165.65      182.66      3.02 o 
   5   6   1      191.41      232.09      4.25 o 
   6   6   1      317.55      341.52      5.12 o 
   7   6   1        2.39       -0.64      2.10 o 
   8   6   1       22.59       28.44      3.66 o 
   9   6   1       46.30       56.89      4.59 o 
  -9   7   1       39.97       36.50      4.26 o 
  -8   7   1        6.43       -1.39      2.56 o 
  -7   7   1        0.22       -0.84      1.97 o 
  -6   7   1       73.30      100.69      3.96 o 
  -5   7   1        1.82        3.15      1.52 o 
  -4   7   1      201.86      193.80      3.29 o 
  -3   7   1      276.42      236.25      2.82 o 
  -2   7   1      203.40      209.42      3.05 o 
  -1   7   1      598.03      695.89      6.19 o 
   0   7   1       15.07       11.07      0.92 o 
   1   7   1      424.27      417.54      3.90 o 
   2   7   1      197.04      165.14      2.15 o 
   3   7   1      206.53      192.95      2.66 o 
   4   7   1       19.60       30.08      1.75 o 
   5   7   1      209.29      218.14      4.24 o 
   6   7   1        0.41       -1.81      1.81 o 
   7   7   1       22.32       15.65      2.97 o 
   8   7   1        0.07       -2.56      2.56 o 
   9   7   1        4.41       -1.14      3.00 o 
  -9   8   1        2.85       -2.07      5.08 o 
  -8   8   1        0.25       -1.56      2.76 o 
  -7   8   1        5.10        3.26      2.28 o 
  -6   8   1        5.46       -0.19      2.20 o 
  -5   8   1        1.73        1.66      1.50 o 
  -4   8   1      279.07      225.01      4.35 o 
  -3   8   1      124.72       98.56      2.79 o 
  -2   8   1       80.22       83.04      2.13 o 
  -1   8   1        1.52        0.94      1.09 o 
   0   8   1        9.57       15.00      1.14 o 
   1   8   1      180.14      158.64      2.94 o 
   2   8   1       45.30       45.96      1.68 o 
   3   8   1       18.44       22.09      1.53 o 
   4   8   1      236.57      245.86      4.28 o 
   5   8   1       37.33       52.69      3.14 o 
   6   8   1       15.35        6.07      2.24 o 
   7   8   1        2.81        3.50      2.30 o 
   8   8   1        1.12        3.14      3.04 o 
   9   8   1        0.56       -3.09      3.09 o 
  -9   9   1        0.76       -2.03      3.10 o 
  -8   9   1        0.21        1.90      2.91 o 
  -7   9   1       23.25       18.32      2.95 o 
  -6   9   1       11.48       21.89      3.15 o 
  -5   9   1        0.01       -1.79      1.79 o 
  -4   9   1      135.70      133.95      3.44 o 
  -3   9   1       41.72       49.89      2.58 o 
  -2   9   1       30.26       30.82      1.82 o 
  -1   9   1        5.42        2.25      1.20 o 
   0   9   1        1.40       -1.11      1.22 o 
   1   9   1      536.39      525.39      5.54 o 
   2   9   1       41.19       53.01      1.81 o 
   3   9   1        0.26       -0.88      1.97 o 
   4   9   1       19.96       38.16      2.36 o 
   5   9   1       75.41       75.65      4.49 o 
   6   9   1       10.27       13.50      2.45 o 
   7   9   1        3.71        5.08      2.49 o 
   8   9   1        2.98        0.23      3.03 o 
   9   9   1        7.58        2.76      6.10 o 
  -8  10   1       10.13       11.99      3.39 o 
  -7  10   1       50.15       51.99      3.81 o 
  -6  10   1      179.72      178.05      5.07 o 
  -5  10   1        0.10       -1.93      1.93 o 
  -4  10   1       47.81       48.52      2.72 o 
  -3  10   1      471.09      452.98      6.32 o 
  -2  10   1     1088.73     1073.56     10.41 o 
  -1  10   1      609.17      606.17      7.22 o 
   0  10   1      349.00      329.94      5.13 o 
   1  10   1      319.04      294.66      4.81 o 
   2  10   1      649.04      663.17      6.14 o 
   3  10   1      130.99      147.00      3.53 o 
   4  10   1      175.60      170.72      3.90 o 
   5  10   1      118.88      124.01      4.23 o 
   6  10   1       33.21       34.22      3.23 o 
   7  10   1       91.22      112.68      5.04 o 
   8  10   1       17.68       21.24      3.88 o 
  -8  11   1        4.25        2.67      6.64 o 
  -7  11   1        2.84        2.77      2.65 o 
  -6  11   1        2.03        1.80      2.41 o 
  -5  11   1        8.66        6.60      2.34 o 
  -4  11   1       17.51       10.33      1.91 o 
  -3  11   1        0.61        0.73      1.84 o 
  -2  11   1       26.06       28.34      2.68 o 
  -1  11   1       22.70       20.94      2.17 o 
   0  11   1      134.16      123.79      3.39 o 
   1  11   1      491.94      468.20      6.46 o 
   2  11   1       61.89       66.40      3.45 o 
   3  11   1       56.78       52.52      3.23 o 
   4  11   1        3.32       -2.86      3.31 o 
   5  11   1       11.85        7.05      2.49 o 
   6  11   1       14.37        9.17      2.55 o 
   7  11   1        0.53       -0.97      2.72 o 
   8  11   1        0.22        4.19      3.48 o 
  -8  12   1        2.00        2.21      4.23 o 
  -7  12   1       12.51       18.98      3.21 o 
  -6  12   1       52.70       69.28      4.30 o 
  -5  12   1       17.31       14.18      2.95 o 
  -4  12   1       35.82       41.22      3.22 o 
  -3  12   1        2.45        0.94      2.03 o 
  -2  12   1       47.71       40.36      3.55 o 
  -1  12   1      125.23      122.15      3.99 o 
   0  12   1      176.84      193.92      4.88 o 
   1  12   1      165.83      169.92      4.04 o 
   2  12   1      240.38      224.41      5.24 o 
   3  12   1       61.03       68.84      3.77 o 
   4  12   1       77.90       74.27      4.59 o 
   5  12   1       69.78       83.08      5.35 o 
   6  12   1       28.57       41.70      4.03 o 
   7  12   1       14.05       14.83      3.20 o 
  -7  13   1        5.36        0.38      3.29 o 
  -6  13   1       23.13       23.28      4.11 o 
  -5  13   1       16.64       18.86      3.45 o 
  -4  13   1       13.41        8.64      2.44 o 
  -3  13   1       11.13       11.44      2.49 o 
  -2  13   1      207.29      213.80      5.34 o 
  -1  13   1       88.37       99.30      4.47 o 
   0  13   1       52.01       59.58      3.26 o 
   1  13   1       24.73       31.57      2.92 o 
   2  13   1       33.70       36.54      3.17 o 
   3  13   1        5.66        8.04      2.45 o 
   4  13   1        0.01       -2.48      2.48 o 
   5  13   1        0.02        0.93      3.37 o 
   6  13   1        0.09       -2.85      2.85 o 
   7  13   1        0.80        1.69      3.44 o 
  -6  14   1        0.24       -3.11      3.11 o 
  -5  14   1        0.26       -2.89      2.89 o 
  -4  14   1        4.35       -1.73      2.79 o 
  -3  14   1        0.46       -2.22      2.22 o 
  -2  14   1        9.12        7.51      3.03 o 
  -1  14   1       27.26       30.03      3.05 o 
   0  14   1       15.42       12.91      2.37 o 
   1  14   1       20.95       18.45      4.41 o 
   2  14   1       69.18       67.06      3.94 o 
   3  14   1        4.14        3.11      2.42 o 
   4  14   1        1.42       -1.22      3.20 o 
   5  14   1        0.62        0.72      2.90 o 
   6  14   1        0.86        3.18      3.47 o 
  -6  15   1        6.20        2.26      5.09 o 
  -5  15   1        3.89       -1.23      3.22 o 
  -4  15   1        4.80        7.06      3.07 o 
  -3  15   1       10.42       10.15      3.63 o 
  -2  15   1        0.27        0.04      2.48 o 
  -1  15   1       36.49       45.91      3.50 o 
   0  15   1        2.67        0.93      2.47 o 
   1  15   1       13.68       15.92      3.95 o 
   2  15   1        0.00       -1.39      2.80 o 
   3  15   1       28.38       39.30      3.59 o 
   4  15   1        1.94        0.17      3.06 o 
   5  15   1        4.76        5.49      3.45 o 
   6  15   1        0.05       -6.10      6.10 o 
  -5  16   1        5.54        2.93      3.76 o 
  -4  16   1        3.69        0.32      3.46 o 
  -3  16   1       23.69       25.32      3.49 o 
  -2  16   1       71.05       85.73      4.71 o 
  -1  16   1        2.31        4.75      3.40 o 
   0  16   1        0.13       -2.53      2.53 o 
   1  16   1       10.99        6.53      2.92 o 
   2  16   1        4.38        9.31      2.95 o 
   3  16   1        2.36        0.57      3.04 o 
   4  16   1        2.34       -2.79      3.20 o 
   5  16   1        0.07       -3.78      3.78 o 
  -4  17   1        0.02        4.78      6.18 o 
  -3  17   1        6.45        4.75      3.08 o 
  -2  17   1        2.70       -0.91      2.85 o 
  -1  17   1        0.23       -2.54      2.86 o 
   0  17   1       19.33       29.20      3.77 o 
   1  17   1        1.80        2.81      3.15 o 
   2  17   1        2.19        1.34      2.86 o 
   3  17   1        0.27        0.90      3.60 o 
   4  17   1        0.39        7.11      8.13 o 
  -2  18   1        8.26        8.52      3.63 o 
  -1  18   1        3.74        4.09      3.51 o 
   0  18   1        8.11       11.46      3.62 o 
   1  18   1        4.19        3.68      3.68 o 
   2  18   1        8.83        5.78      3.53 o 
 -10   0   2        1.07       -2.49      4.33 o 
  -9   0   2        8.47        4.92      3.76 o 
  -8   0   2      223.80      187.31      7.62 o 
  -7   0   2      210.11      227.59      7.85 o 
  -6   0   2        0.01        0.87      1.65 o 
  -5   0   2      247.76      242.02      4.38 o 
  -4   0   2      768.28      850.81      8.93 o 
  -3   0   2     1995.80     2450.90     19.88 o 
  -2   0   2     3803.37     4000.11     30.16 o 
  -1   0   2    10288.13     9572.43     61.88 o 
   0   0   2      116.40      133.77      2.04 o 
   1   0   2     2982.97     3625.46     52.33 o 
   2   0   2     1898.50     1832.25     17.09 o 
   3   0   2     1676.35     1776.45     15.07 o 
   4   0   2     2056.47     2035.41     17.66 o 
   5   0   2     3146.50     3004.55     25.44 o 
   6   0   2       33.69       34.84      3.18 o 
   7   0   2        0.14       -2.08      2.68 o 
   8   0   2       59.50       86.94      6.44 o 
   9   0   2      118.88      139.39      7.99 o 
  10   0   2        2.24       -1.84      4.13 o 
 -10   1   2        0.17       -2.87      2.87 o 
  -9   1   2       17.59       14.29      3.00 o 
  -8   1   2        0.05       -1.07      2.18 o 
  -7   1   2        2.84        1.44      1.79 o 
  -6   1   2       87.78       80.24      2.08 o 
  -5   1   2      147.88      172.00      2.61 o 
  -4   1   2       15.21       19.19      1.32 o 
  -3   1   2       12.98       10.74      0.79 o 
  -2   1   2     8098.96     9040.50     46.72 o 
  -1   1   2       55.08       23.15      0.52 o 
   0   1   2     2766.04     2702.13     15.38 o 
   1   1   2      629.90      764.62      5.05 o 
   2   1   2      127.15      108.75      1.59 o 
   3   1   2       59.86       55.26      1.14 o 
   4   1   2      147.34      148.33      2.47 o 
   5   1   2       28.34       33.89      1.81 o 
   6   1   2        7.19        5.85      1.61 o 
   7   1   2       20.59       17.31      2.42 o 
   8   1   2        7.40        4.47      2.46 o 
   9   1   2        0.02       -2.54      3.12 o 
  10   1   2        0.00       -3.00      3.00 o 
 -10   2   2        0.08       -2.64      2.99 o 
  -9   2   2        3.59       -0.92      4.12 o 
  -8   2   2      143.60      141.81      4.86 o 
  -7   2   2       13.05        9.30      2.12 o 
  -6   2   2       21.82       17.69      1.63 o 
  -5   2   2     1003.02      900.10      7.01 o 
  -4   2   2        0.56       -0.68      0.68 o 
  -3   2   2     2527.00     2669.97     15.27 o 
  -2   2   2     4830.15     5088.13     28.85 o 
  -1   2   2     5698.88     5695.25     31.83 o 
   0   2   2      924.12      987.27      5.48 o 
   1   2   2    24583.70    24390.87    178.21 o 
   2   2   2     1683.85     1697.08     11.75 o 
   3   2   2     1725.22     1870.98     12.22 o 
   4   2   2      314.80      352.11      3.52 o 
   5   2   2      195.11      200.21      3.34 o 
   6   2   2       96.26      107.10      3.55 o 
   7   2   2       19.44       23.23      2.61 o 
   8   2   2        1.20       -0.25      2.33 o 
   9   2   2       22.87       22.93      3.43 o 
  10   2   2        1.67       -0.79      3.05 o 
 -10   3   2       10.05       11.64      3.35 o 
  -9   3   2       30.05       30.33      3.59 o 
  -8   3   2        1.87       -3.06      3.06 o 
  -7   3   2      199.59      176.92      4.04 o 
  -6   3   2      165.09      123.40      2.74 o 
  -5   3   2      341.90      354.00      4.36 o 
  -4   3   2       65.75       74.19      1.96 o 
  -3   3   2      501.09      451.67      4.32 o 
  -2   3   2      526.26      480.67      4.15 o 
  -1   3   2     1456.22     1553.31      9.10 o 
   0   3   2      190.17      222.76      2.48 o 
   1   3   2     8135.05     8328.01     43.13 o 
   2   3   2      462.25      425.95      3.78 o 
   3   3   2      184.27      154.41      1.98 o 
   4   3   2      354.16      310.29      3.30 o 
   5   3   2      104.78       74.77      2.17 o 
   6   3   2       38.61       60.80      4.07 o 
   7   3   2      139.13      119.29      3.91 o 
   8   3   2       36.99       33.12      3.07 o 
   9   3   2        0.12       -2.30      2.59 o 
  10   3   2        0.00       -2.94      2.94 o 
 -10   4   2        0.38       -3.26      3.26 o 
  -9   4   2        0.28       -2.56      2.56 o 
  -8   4   2       11.68        6.74      2.83 o 
  -7   4   2        8.48        1.85      1.74 o 
  -6   4   2       55.52       63.73      2.42 o 
  -5   4   2      574.09      648.00      6.40 o 
  -4   4   2        1.20       -0.61      0.90 o 
  -3   4   2     1107.16     1146.44      8.45 o 
  -2   4   2      192.79      157.80      2.20 o 
  -1   4   2      929.96      866.40      6.34 o 
   0   4   2      152.12      143.66      1.72 o 
   1   4   2      115.69      136.33      1.77 o 
   2   4   2       75.02       52.10      1.24 o 
   3   4   2      557.02      536.97      9.43 o 
   4   4   2       30.90       40.10      1.48 o 
   5   4   2       66.88       56.14      2.56 o 
   6   4   2       54.25       55.16      4.95 o 
   7   4   2       73.16       68.79      3.68 o 
   8   4   2       29.01       25.42      2.96 o 
   9   4   2        4.36       -2.50      2.81 o 
  10   4   2        2.85        4.57      7.87 o 
 -10   5   2       19.40       27.11      5.84 o 
  -9   5   2       54.05       69.92      6.66 o 
  -8   5   2        4.50        0.50      2.36 o 
  -7   5   2       37.55       48.38      2.92 o 
  -6   5   2       91.62      107.90      2.70 o 
  -5   5   2       48.08       53.20      2.09 o 
  -4   5   2       89.13       71.71      1.97 o 
  -3   5   2     3029.07     3000.32     18.80 o 
  -2   5   2        0.73        0.18      0.61 o 
  -1   5   2       10.95        7.90      0.90 o 
   0   5   2      460.77      492.42      3.94 o 
   1   5   2      806.18      692.71      4.76 o 
   2   5   2     1392.40     1265.48      8.28 o 
   3   5   2      666.44      712.81      5.58 o 
   4   5   2       13.28        9.55      1.14 o 
   5   5   2      136.92      141.98      3.35 o 
   6   5   2        4.23       10.01      2.09 o 
   7   5   2       86.24       99.12      4.05 o 
   8   5   2        0.04       -0.41      3.03 o 
   9   5   2        3.46        2.51      3.45 o 
  -9   6   2        0.18       -3.31      3.31 o 
  -8   6   2        9.69        8.98      2.84 o 
  -7   6   2       26.34       27.46      2.49 o 
  -6   6   2       13.24       21.47      2.67 o 
  -5   6   2      194.08      225.23      3.67 o 
  -4   6   2      277.15      291.78      3.92 o 
  -3   6   2      308.41      298.84      3.70 o 
  -2   6   2       10.92        7.27      0.78 o 
  -1   6   2       71.58       63.49      1.66 o 
   0   6   2       87.67       98.42      1.84 o 
   1   6   2     1211.71     1375.96      9.41 o 
   2   6   2      317.65      315.06      3.27 o 
   3   6   2      617.56      564.56      4.90 o 
   4   6   2      370.84      309.50      3.97 o 
   5   6   2      675.32      582.59      7.07 o 
   6   6   2       76.56       71.52      3.15 o 
   7   6   2       90.26       94.04      4.15 o 
   8   6   2      100.58      120.18      7.16 o 
   9   6   2       98.34      117.98      6.16 o 
  -9   7   2        1.50        0.55      3.07 o 
  -8   7   2        4.13       -1.42      3.30 o 
  -7   7   2       52.07       53.87      3.42 o 
  -6   7   2      143.12      158.83      4.42 o 
  -5   7   2       79.30       65.61      2.81 o 
  -4   7   2      285.52      282.45      4.51 o 
  -3   7   2       91.33       84.18      2.01 o 
  -2   7   2      529.59      550.77      6.08 o 
  -1   7   2      118.80      112.28      2.26 o 
   0   7   2      138.87      146.28      2.08 o 
   1   7   2       16.80       13.62      0.98 o 
   2   7   2        9.10       14.25      1.13 o 
   3   7   2       38.43       41.63      1.55 o 
   4   7   2       14.15       11.21      1.45 o 
   5   7   2        6.41       13.16      1.89 o 
   6   7   2        0.47       -1.89      1.89 o 
   7   7   2       22.23       20.03      2.92 o 
   8   7   2        0.64       -2.43      2.43 o 
   9   7   2        2.99        2.96      3.26 o 
  -9   8   2        0.03       -3.03      3.03 o 
  -8   8   2        0.27       -2.57      2.57 o 
  -7   8   2       11.76       11.97      2.42 o 
  -6   8   2        7.05        5.69      2.03 o 
  -5   8   2       17.04       11.76      1.82 o 
  -4   8   2      164.42      170.58      3.68 o 
  -3   8   2      589.58      592.50      6.87 o 
  -2   8   2      218.19      228.48      3.44 o 
  -1   8   2      801.78      788.06      7.10 o 
   0   8   2      228.70      206.59      2.67 o 
   1   8   2      116.31      104.09      1.74 o 
   2   8   2      136.34      113.67      2.15 o 
   3   8   2      403.32      415.83      5.64 o 
   4   8   2       74.18       79.26      2.62 o 
   5   8   2      225.52      226.88      5.08 o 
   6   8   2       78.18       93.45      4.05 o 
   7   8   2      134.10      138.42      5.31 o 
   8   8   2       72.41       68.86      4.65 o 
   9   8   2       24.82       25.17      4.11 o 
  -9   9   2        1.48       -1.67      3.18 o 
  -8   9   2        6.99        3.39      2.73 o 
  -7   9   2        0.26       -2.51      2.51 o 
  -6   9   2        2.01        7.09      2.34 o 
  -5   9   2      108.42      114.20      3.56 o 
  -4   9   2       30.95       37.67      2.41 o 
  -3   9   2      217.40      230.25      4.29 o 
  -2   9   2       24.38       30.93      1.85 o 
  -1   9   2       45.89       32.10      1.84 o 
   0   9   2      340.87      302.36      4.11 o 
   1   9   2       65.32       60.62      2.05 o 
   2   9   2       97.21       95.83      2.19 o 
   3   9   2      729.35      698.03      7.70 o 
   4   9   2        5.34       11.56      2.08 o 
   5   9   2        2.68        3.37      1.99 o 
   6   9   2       32.05       29.53      2.95 o 
   7   9   2        0.45       -0.75      2.50 o 
   8   9   2        2.05       -1.32      2.83 o 
  -8  10   2        0.51        0.53      2.76 o 
  -7  10   2        1.66        0.46      2.29 o 
  -6  10   2        0.00       -2.28      2.28 o 
  -5  10   2       30.15       21.97      2.31 o 
  -4  10   2       18.74       21.17      2.61 o 
  -3  10   2       17.12       16.93      2.08 o 
  -2  10   2      512.90      520.97      6.71 o 
  -1  10   2      288.03      290.97      5.58 o 
   0  10   2       12.75       10.24      1.64 o 
   1  10   2       13.21       12.77      1.71 o 
   2  10   2       22.76       40.78      2.46 o 
   3  10   2       21.05       24.66      2.23 o 
   4  10   2        1.54       -0.49      2.29 o 
   5  10   2       27.02       31.89      2.90 o 
   6  10   2       46.21       42.70      3.38 o 
   7  10   2       10.47        5.36      2.99 o 
   8  10   2        4.77       -1.08      3.18 o 
  -8  11   2        9.55       11.63      3.16 o 
  -7  11   2       41.04       60.09      7.35 o 
  -6  11   2       20.72       16.93      2.78 o 
  -5  11   2      142.53      125.47      7.14 o 
  -4  11   2        4.63        5.39      1.88 o 
  -3  11   2       19.62       22.24      2.39 o 
  -2  11   2      146.70      149.63      4.22 o 
  -1  11   2      402.61      417.82      6.12 o 
   0  11   2       66.17       81.07      3.20 o 
   1  11   2      341.24      300.88      5.14 o 
   2  11   2      144.47      143.98      4.13 o 
   3  11   2       75.84       84.47      3.71 o 
   4  11   2        4.92       -1.99      1.99 o 
   5  11   2       64.82       78.40      4.01 o 
   6  11   2       40.98       51.83      3.78 o 
   7  11   2        3.32        7.50      2.79 o 
   8  11   2        0.35       -3.19      3.19 o 
  -8  12   2        3.33        5.68      4.02 o 
  -7  12   2        0.25       -0.81      2.78 o 
  -6  12   2        4.56        5.45      2.65 o 
  -5  12   2        0.80       -2.33      2.33 o 
  -4  12   2        3.04        2.49      2.13 o 
  -3  12   2        4.46        4.61      2.12 o 
  -2  12   2       10.55       13.13      2.24 o 
  -1  12   2       29.24       41.27      3.00 o 
   0  12   2       39.32       35.28      2.59 o 
   1  12   2        0.70       -0.76      1.47 o 
   2  12   2       17.75       14.44      2.84 o 
   3  12   2      313.37      317.52      6.32 o 
   4  12   2       80.78       92.99      5.03 o 
   5  12   2        8.30        7.46      3.04 o 
   6  12   2        7.15        3.83      3.26 o 
   7  12   2        9.35        3.74      3.02 o 
  -7  13   2        2.99       -2.01      3.23 o 
  -6  13   2       11.03        9.55      3.32 o 
  -5  13   2        8.75       11.47      2.97 o 
  -4  13   2        0.01       -2.37      2.37 o 
  -3  13   2       66.17       56.55      3.98 o 
  -2  13   2        3.52       -2.76      2.76 o 
  -1  13   2        9.26       11.32      2.50 o 
   0  13   2       12.90       13.92      2.32 o 
   1  13   2       18.85       20.90      2.74 o 
   2  13   2        6.66        9.68      2.35 o 
   3  13   2       29.22       28.59      2.95 o 
   4  13   2        1.35        0.59      2.46 o 
   5  13   2       13.77        9.85      3.29 o 
   6  13   2       11.49       12.45      4.00 o 
   7  13   2        1.46       -1.08      3.38 o 
  -6  14   2       17.90       21.14      3.87 o 
  -5  14   2        3.10       -2.76      4.14 o 
  -4  14   2       12.27        9.22      3.85 o 
  -3  14   2        9.87       16.71      2.82 o 
  -2  14   2        0.98       -1.18      2.22 o 
  -1  14   2      179.73      170.90      4.97 o 
   0  14   2       67.69       95.17      4.38 o 
   1  14   2        0.19       -2.13      2.13 o 
   2  14   2       40.27       39.35      3.56 o 
   3  14   2      126.62      117.93      5.56 o 
   4  14   2       28.44       29.57      3.68 o 
   5  14   2       22.43       17.62      3.69 o 
   6  14   2        6.90        6.79      3.57 o 
  -6  15   2        3.45        3.61      3.54 o 
  -5  15   2        0.26       -3.12      3.12 o 
  -4  15   2        0.15       -2.25      3.11 o 
  -3  15   2        5.28        1.75      2.62 o 
  -2  15   2        3.10        3.22      2.47 o 
  -1  15   2       14.52       14.60      3.47 o 
   0  15   2       29.90       29.10      3.44 o 
   1  15   2       28.09       53.12      4.85 o 
   2  15   2       20.68       20.90      3.04 o 
   3  15   2        0.04       -0.13      2.89 o 
   4  15   2        0.60        1.72      3.26 o 
   5  15   2        0.71       -3.16      3.16 o 
   6  15   2        2.36       -3.05      6.35 o 
  -5  16   2        3.04        0.97      3.58 o 
  -4  16   2        2.17       -3.31      3.96 o 
  -3  16   2        4.14        6.08      3.27 o 
  -2  16   2        1.50        1.42      2.75 o 
  -1  16   2        8.47        8.70      2.83 o 
   0  16   2       43.78       45.78      4.31 o 
   1  16   2       20.42       21.60      3.59 o 
   2  16   2       25.53       27.57      3.30 o 
   3  16   2       34.27       34.57      4.28 o 
   4  16   2        1.57       -3.03      3.16 o 
   5  16   2        0.87        0.65      5.30 o 
  -4  17   2        2.02        0.27      5.60 o 
  -3  17   2        5.49       10.22      3.18 o 
  -2  17   2        9.58        6.44      3.02 o 
  -1  17   2       24.41       30.33      4.91 o 
   0  17   2        6.22       13.17      3.32 o 
   1  17   2        4.41       -1.61      3.17 o 
   2  17   2        7.40        5.89      3.14 o 
   3  17   2       14.77       20.74      3.89 o 
   4  17   2        3.37       -1.02      9.14 o 
  -2  18   2        1.23       -3.75      3.75 o 
  -1  18   2        9.73        6.91      4.68 o 
   0  18   2        4.69        4.07      3.44 o 
   1  18   2        1.83        2.08      3.48 o 
   2  18   2        1.13       -2.79      6.60 o 
 -10   1   3        0.40       -0.75      2.97 o 
  -9   1   3       23.70       27.71      3.29 o 
  -8   1   3        4.97        2.34      2.29 o 
  -7   1   3      183.57      203.48      4.46 o 
  -6   1   3      452.07      438.88      5.18 o 
  -5   1   3      106.49       85.08      1.87 o 
  -4   1   3      784.48      923.49      6.76 o 
  -3   1   3     1838.10     1802.49     10.82 o 
  -2   1   3       42.97       49.44      1.46 o 
  -1   1   3    11261.86    11761.64     56.69 o 
   0   1   3    13779.56    14144.58     72.94 o 
   1   1   3     2885.35     2807.50     16.31 o 
   2   1   3       41.23       33.91      1.49 o 
   3   1   3       25.78       19.73      1.06 o 
   4   1   3       17.00       11.07      1.30 o 
   5   1   3      197.20      197.82      3.73 o 
   6   1   3      104.88      105.12      3.09 o 
   7   1   3       49.35       52.47      3.28 o 
   8   1   3       76.74       97.01      4.88 o 
   9   1   3        0.02       -0.27      2.71 o 
  10   1   3        4.58       -1.05      3.01 o 
 -10   2   3        3.43       -0.02      3.00 o 
  -9   2   3        3.02       -2.48      2.48 o 
  -8   2   3       15.75       10.53      2.54 o 
  -7   2   3        0.22        0.20      1.46 o 
  -6   2   3       26.06       12.50      1.46 o 
  -5   2   3        7.03        9.51      1.07 o 
  -4   2   3      149.26      158.42      2.24 o 
  -3   2   3     8080.22     8482.01     44.48 o 
  -2   2   3     2204.69     2534.20     15.23 o 
  -1   2   3      780.49      683.17      4.47 o 
   0   2   3     3843.12     3949.29     22.29 o 
   1   2   3    22748.80    23073.16    126.68 o 
   2   2   3      846.55      851.62      6.24 o 
   3   2   3      872.07      809.92      6.43 o 
   4   2   3      177.86      164.50      2.71 o 
   5   2   3      531.96      529.78      6.90 o 
   6   2   3       94.43       91.42      3.38 o 
   7   2   3       52.83       54.36      3.35 o 
   8   2   3        4.76        3.09      2.38 o 
   9   2   3        9.07        7.52      3.71 o 
  10   2   3        3.97        0.51      7.62 o 
 -10   3   3        4.74        2.93      3.21 o 
  -9   3   3        7.06        5.78      2.84 o 
  -8   3   3       70.88       76.63      4.21 o 
  -7   3   3        0.10       -1.45      1.45 o 
  -6   3   3      300.06      283.07      4.73 o 
  -5   3   3       28.62       43.88      1.89 o 
  -4   3   3      350.17      374.88      4.33 o 
  -3   3   3     2610.47     3160.36     19.34 o 
  -2   3   3     1250.85     1120.06      7.64 o 
  -1   3   3      946.07      996.44      6.31 o 
   0   3   3     1196.38     1244.86      7.04 o 
   1   3   3     3137.43     3355.96     18.28 o 
   2   3   3      523.93      578.72      5.42 o 
   3   3   3       72.85       79.41      1.73 o 
   4   3   3      375.18      366.06      4.23 o 
   5   3   3        0.02       -0.92      1.18 o 
   6   3   3        9.12        6.95      1.89 o 
   7   3   3        9.71        8.44      2.11 o 
   8   3   3        2.45       -2.20      3.46 o 
   9   3   3        2.46       -0.98      2.65 o 
  10   3   3        4.98       -6.86      6.86 o 
 -10   4   3        2.76        0.49      3.44 o 
  -9   4   3       22.87       30.95      3.47 o 
  -8   4   3       68.96       78.08      4.00 o 
  -7   4   3       34.61       49.33      2.86 o 
  -6   4   3       77.12       44.37      2.21 o 
  -5   4   3       36.69       39.29      1.87 o 
  -4   4   3        6.64        1.91      0.95 o 
  -3   4   3      207.73      232.89      3.05 o 
  -2   4   3      147.78      175.13      2.07 o 
  -1   4   3     1192.05     1224.47      7.73 o 
   0   4   3        0.01       -0.51      0.51 o 
   1   4   3    11376.85    12069.94     62.15 o 
   2   4   3     3112.72     3461.71     19.28 o 
   3   4   3      469.51      471.97      4.09 o 
   4   4   3        5.85       10.08      0.94 o 
   5   4   3      450.23      460.49      5.36 o 
   6   4   3      162.14      156.44      4.21 o 
   7   4   3      107.81      104.13      3.94 o 
   8   4   3        3.08        3.54      2.82 o 
   9   4   3       29.75       36.15      4.99 o 
 -10   5   3        0.00       -3.88      4.04 o 
  -9   5   3        9.85        8.97      3.37 o 
  -8   5   3        5.55        4.15      2.86 o 
  -7   5   3       31.16       38.50      2.68 o 
  -6   5   3       47.29       50.77      2.36 o 
  -5   5   3        0.10       -1.06      1.06 o 
  -4   5   3        2.10        2.17      1.02 o 
  -3   5   3      338.61      316.81      3.76 o 
  -2   5   3      107.26       90.35      1.56 o 
  -1   5   3      198.87      239.69      2.93 o 
   0   5   3     3068.53     3181.83     15.92 o 
   1   5   3     3628.35     3687.03     20.46 o 
   2   5   3      478.90      383.09      3.60 o 
   3   5   3        0.87       -0.75      0.75 o 
   4   5   3      321.02      326.92      3.58 o 
   5   5   3       88.47      101.14      2.96 o 
   6   5   3        9.77       14.23      2.27 o 
   7   5   3        0.00       -1.90      1.90 o 
   8   5   3        3.33        0.58      2.25 o 
   9   5   3        4.22       -2.36      2.88 o 
  -9   6   3        3.93       -2.71      2.76 o 
  -8   6   3       18.82       18.77      2.75 o 
  -7   6   3        0.81       -1.89      1.89 o 
  -6   6   3        2.51       -1.27      1.27 o 
  -5   6   3       13.44       16.17      1.61 o 
  -4   6   3      573.29      567.42      5.83 o 
  -3   6   3      292.88      299.59      3.69 o 
  -2   6   3       29.07       31.98      1.53 o 
  -1   6   3       89.61       73.19      1.76 o 
   0   6   3     1117.02     1176.51      7.94 o 
   1   6   3     2801.47     3163.99     16.96 o 
   2   6   3      163.37      167.36      2.38 o 
   3   6   3      105.04      110.33      2.00 o 
   4   6   3      468.49      426.32      6.39 o 
   5   6   3      159.80      144.98      3.52 o 
   6   6   3        4.50        5.10      1.84 o 
   7   6   3       27.04       23.21      2.84 o 
   8   6   3       10.31        4.74      2.91 o 
   9   6   3        3.29        4.91      3.22 o 
  -9   7   3       10.52        8.30      3.24 o 
  -8   7   3       42.83       61.73      7.29 o 
  -7   7   3        5.86        1.51      2.00 o 
  -6   7   3        8.45        7.92      2.19 o 
  -5   7   3     1054.31     1109.65     16.30 o 
  -4   7   3      384.10      335.13      4.97 o 
  -3   7   3        9.11        3.08      1.19 o 
  -2   7   3      896.92      853.12      7.33 o 
  -1   7   3     1593.14     1450.04     10.65 o 
   0   7   3     2307.84     2475.53     15.05 o 
   1   7   3     1827.29     1953.37     11.48 o 
   2   7   3       81.21       85.92      1.84 o 
   3   7   3        9.65        8.48      1.56 o 
   4   7   3      282.82      268.95      4.47 o 
   5   7   3       31.11       22.32      2.07 o 
   6   7   3        8.19        1.56      2.00 o 
   7   7   3        0.20        0.81      2.35 o 
   8   7   3        5.57       -0.23      2.79 o 
   9   7   3        2.68       -1.22      3.03 o 
  -9   8   3        7.38       11.68      3.50 o 
  -8   8   3        0.07       -1.21      2.37 o 
  -7   8   3       12.04       11.36      2.46 o 
  -6   8   3       27.04       22.57      2.69 o 
  -5   8   3      238.08      185.59      4.06 o 
  -4   8   3        0.78        1.77      1.63 o 
  -3   8   3       61.98       64.96      2.53 o 
  -2   8   3      258.64      296.48      4.01 o 
  -1   8   3      176.74      198.31      3.48 o 
   0   8   3     1144.90     1215.84      8.62 o 
   1   8   3      634.74      634.22      5.30 o 
   2   8   3      204.59      188.89      2.79 o 
   3   8   3       21.16       13.89      1.33 o 
   4   8   3       24.17       29.08      2.45 o 
   5   8   3       63.95       79.51      4.29 o 
   6   8   3        2.14        0.68      2.06 o 
   7   8   3        5.69        1.53      2.72 o 
   8   8   3       14.23       18.15      4.18 o 
   9   8   3        6.97       13.18      6.22 o 
  -9   9   3        2.65        2.62      3.29 o 
  -8   9   3       10.62        6.02      2.76 o 
  -7   9   3       86.70      104.00      4.65 o 
  -6   9   3       82.47       78.84      4.04 o 
  -5   9   3        7.17       12.63      1.94 o 
  -4   9   3        7.44        8.56      1.83 o 
  -3   9   3      326.50      337.09      5.22 o 
  -2   9   3      255.96      262.97      4.42 o 
  -1   9   3      659.71      675.80      6.74 o 
   0   9   3      387.10      367.05      4.66 o 
   1   9   3       28.12       23.56      1.46 o 
   2   9   3      436.39      431.83      5.05 o 
   3   9   3      468.82      464.88      6.06 o 
   4   9   3       12.47       18.31      2.59 o 
   5   9   3       18.84        8.66      2.18 o 
   6   9   3       13.26       19.07      3.30 o 
   7   9   3       36.06       31.01      3.66 o 
   8   9   3        0.34       -2.79      2.79 o 
  -8  10   3        0.57       -2.72      2.72 o 
  -7  10   3        1.51       -2.42      2.42 o 
  -6  10   3       28.16       32.74      3.26 o 
  -5  10   3        0.10       -0.23      1.78 o 
  -4  10   3        6.94        4.98      1.77 o 
  -3  10   3       88.13       75.83      3.33 o 
  -2  10   3       27.33       28.02      2.21 o 
  -1  10   3       25.51       30.09      2.20 o 
   0  10   3        2.20        3.68      1.43 o 
   1  10   3      177.28      148.74      3.27 o 
   2  10   3      211.02      196.45      3.91 o 
   3  10   3      359.31      389.83      5.73 o 
   4  10   3       13.26        5.55      2.16 o 
   5  10   3       84.98       78.83      3.96 o 
   6  10   3       53.67       62.09      4.19 o 
   7  10   3       12.75       10.95      3.09 o 
   8  10   3        5.34        7.92      3.43 o 
  -8  11   3        1.51        1.97      2.98 o 
  -7  11   3        2.71        0.55      2.73 o 
  -6  11   3        0.13       -0.95      2.45 o 
  -5  11   3        0.01       -1.73      1.73 o 
  -4  11   3       11.04       14.16      2.18 o 
  -3  11   3        6.10        5.21      1.87 o 
  -2  11   3        3.88        0.93      2.07 o 
  -1  11   3      129.72      121.43      3.39 o 
   0  11   3       88.57       94.95      3.05 o 
   1  11   3        2.36       -1.34      1.34 o 
   2  11   3      103.36       92.83      3.16 o 
   3  11   3      142.11      161.21      4.39 o 
   4  11   3        1.62        1.29      2.43 o 
   5  11   3        0.72       -2.06      2.06 o 
   6  11   3        0.17       -2.31      3.48 o 
   7  11   3        0.00       -4.00      4.00 o 
   8  11   3        0.23        1.44      5.91 o 
  -8  12   3        0.03       -0.62      3.11 o 
  -7  12   3        0.11       -1.89      2.79 o 
  -6  12   3        1.50       -0.44      2.58 o 
  -5  12   3        1.48        1.72      2.68 o 
  -4  12   3       13.39        3.62      2.04 o 
  -3  12   3        6.70        4.53      2.23 o 
  -2  12   3        0.22       -1.66      1.88 o 
  -1  12   3       95.12       87.99      3.93 o 
   0  12   3       66.82       72.54      3.21 o 
   1  12   3       17.57       19.59      1.95 o 
   2  12   3       14.88       12.24      2.31 o 
   3  12   3      204.15      188.88      4.96 o 
   4  12   3       74.13       90.52      6.05 o 
   5  12   3       95.08      109.94      5.31 o 
   6  12   3       12.32        5.38      3.08 o 
   7  12   3        1.40        0.03      3.98 o 
  -7  13   3        5.19        1.02      4.36 o 
  -6  13   3        8.34        8.23      3.27 o 
  -5  13   3       51.51       57.58      4.61 o 
  -4  13   3       22.14       29.21      3.45 o 
  -3  13   3        5.74        6.94      2.84 o 
  -2  13   3       20.86       16.79      2.54 o 
  -1  13   3       48.65       60.09      3.68 o 
   0  13   3       84.80      102.18      3.81 o 
   1  13   3        4.19       -0.68      1.64 o 
   2  13   3       51.80       47.17      3.28 o 
   3  13   3       43.05       33.50      4.69 o 
   4  13   3        3.79        6.79      2.77 o 
   5  13   3       21.04       22.33      3.78 o 
   6  13   3        8.07        7.56      3.17 o 
  -6  14   3        5.84        5.52      3.38 o 
  -5  14   3        0.00       -2.80      2.80 o 
  -4  14   3        3.00       -2.34      3.10 o 
  -3  14   3       11.91       14.40      2.60 o 
  -2  14   3        0.64       -2.09      2.09 o 
  -1  14   3       15.36       13.19      2.70 o 
   0  14   3        2.23        0.01      2.22 o 
   1  14   3        9.76        2.23      2.28 o 
   2  14   3        2.42        0.62      2.33 o 
   3  14   3       17.69       16.12      3.34 o 
   4  14   3        1.72       -2.92      2.92 o 
   5  14   3        4.78        6.04      3.24 o 
   6  14   3        2.00       -2.08      2.97 o 
  -6  15   3        0.33       -3.44      3.44 o 
  -5  15   3       44.31       54.31      4.73 o 
  -4  15   3       31.35       30.09      3.55 o 
  -3  15   3       35.85       48.20      3.87 o 
  -2  15   3       83.65       91.08      4.63 o 
  -1  15   3        0.38       -2.34      2.34 o 
   0  15   3        1.82       -2.16      2.16 o 
   1  15   3       42.58       65.50      4.18 o 
   2  15   3       21.31       41.46      3.40 o 
   3  15   3        8.62       11.63      3.63 o 
   4  15   3       22.27       26.56      3.95 o 
   5  15   3        2.10        3.59      3.61 o 
  -5  16   3        2.94       -1.96      3.61 o 
  -4  16   3        3.91        2.75      3.45 o 
  -3  16   3        7.09        1.32      2.72 o 
  -2  16   3        5.71        5.04      2.96 o 
  -1  16   3        7.80        6.32      2.80 o 
   0  16   3       13.14        9.21      4.11 o 
   1  16   3       22.42       18.10      3.44 o 
   2  16   3        6.86        4.96      3.21 o 
   3  16   3        3.81        5.51      3.39 o 
   4  16   3        0.01       -1.50      3.38 o 
   5  16   3        0.10       -0.25      7.11 o 
  -4  17   3        5.14        0.88      5.74 o 
  -3  17   3        2.12       -0.41      3.24 o 
  -2  17   3        0.50        1.85      2.89 o 
  -1  17   3        0.01       -3.06      3.06 o 
   0  17   3        3.25       -0.91      3.11 o 
   1  17   3        4.99        5.23      4.44 o 
   2  17   3        0.20       -3.24      3.24 o 
   3  17   3        3.77        0.57      4.47 o 
  -2  18   3        0.99       -5.72      5.72 o 
  -1  18   3       27.80       18.34      4.12 o 
   0  18   3        3.93        4.45      3.50 o 
   1  18   3        0.71       -0.40      3.78 o 
 -10   0   4        2.91       -2.63      4.08 o 
  -9   0   4       72.76       92.94     15.37 o 
  -8   0   4       41.61       59.33      5.64 o 
  -7   0   4      307.00      269.91      6.69 o 
  -6   0   4        3.44        8.30      1.74 o 
  -5   0   4       42.58       31.61      2.00 o 
  -4   0   4       38.15       28.69      2.46 o 
  -3   0   4      933.95     1151.09     11.25 o 
  -2   0   4     1050.50     1178.73      9.04 o 
  -1   0   4     2322.28     2706.55     41.20 o 
   0   0   4    18997.54    18819.01    296.77 o 
   1   0   4     1962.81     2250.67     17.58 o 
   2   0   4      144.73      126.36      2.46 o 
   3   0   4        3.18        0.41      0.75 o 
   4   0   4      350.06      365.82      6.28 o 
   5   0   4       67.50       84.07      3.64 o 
   6   0   4      406.75      393.74      8.25 o 
   7   0   4       32.57       30.37      4.15 o 
   8   0   4        6.63        7.29      7.62 o 
   9   0   4        0.04       -1.01      5.21 o 
  10   0   4       12.73       16.00      8.89 o 
 -10   1   4        2.13       -1.85      2.96 o 
  -9   1   4       37.09       41.42      4.07 o 
  -8   1   4       42.90       50.47      3.64 o 
  -7   1   4       11.47        6.96      1.60 o 
  -6   1   4        1.99       -1.08      1.08 o 
  -5   1   4       76.00      104.23      2.06 o 
  -4   1   4      300.11      248.94      2.90 o 
  -3   1   4       26.01       14.92      0.82 o 
  -2   1   4       25.81       30.19      0.98 o 
  -1   1   4       17.05       30.62      0.90 o 
   0   1   4     1109.67     1069.56      6.72 o 
   1   1   4      228.88      195.46      1.85 o 
   2   1   4       30.85       24.58      1.63 o 
   3   1   4      129.18      157.38      2.31 o 
   4   1   4      642.96      691.60      6.18 o 
   5   1   4      323.56      315.58      4.78 o 
   6   1   4       32.85       34.53      2.38 o 
   7   1   4        4.54       -0.47      1.88 o 
   8   1   4       26.34       21.82      3.19 o 
   9   1   4        1.55       -2.75      2.77 o 
  10   1   4        0.71       -6.10      7.11 o 
 -10   2   4        8.42        2.30      3.07 o 
  -9   2   4        3.06       -1.89      2.45 o 
  -8   2   4        8.21        7.30      2.39 o 
  -7   2   4       94.67       66.10      3.01 o 
  -6   2   4      172.76      171.22      3.19 o 
  -5   2   4      122.68      139.34      2.65 o 
  -4   2   4       80.18       84.52      1.48 o 
  -3   2   4      652.10      709.02      5.24 o 
  -2   2   4      113.35      114.69      1.98 o 
  -1   2   4     2628.96     2678.06     13.81 o 
   0   2   4       27.33       25.01      1.05 o 
   1   2   4     2878.75     2752.26     15.95 o 
   2   2   4       35.28       33.50      1.16 o 
   3   2   4      114.16       93.89      1.88 o 
   4   2   4      551.69      605.71      5.77 o 
   5   2   4       20.03       16.70      1.75 o 
   6   2   4      188.69      165.54      4.49 o 
   7   2   4       18.41       17.50      2.45 o 
   8   2   4        0.95       -2.35      2.35 o 
   9   2   4        0.06       -2.76      2.76 o 
  10   2   4        2.44       -7.11      7.11 o 
 -10   3   4        1.87        0.85      3.09 o 
  -9   3   4       37.49       36.82      3.83 o 
  -8   3   4      243.51      253.14      6.30 o 
  -7   3   4       27.26       38.74      3.56 o 
  -6   3   4      205.42      234.23      3.83 o 
  -5   3   4       28.63       28.41      1.66 o 
  -4   3   4        0.04       -0.70      0.70 o 
  -3   3   4      669.59      568.93      4.53 o 
  -2   3   4     3561.89     3687.03     20.25 o 
  -1   3   4      529.75      620.56      4.19 o 
   0   3   4      519.98      569.51      4.38 o 
   1   3   4     3537.98     3710.49     20.15 o 
   2   3   4     2647.10     2987.56     16.83 o 
   3   3   4      499.97      434.89      4.75 o 
   4   3   4      311.08      306.54      3.89 o 
   5   3   4      429.79      394.82      4.89 o 
   6   3   4      486.64      490.49      7.49 o 
   7   3   4       13.65       12.06      2.73 o 
   8   3   4       83.09       86.56      4.41 o 
   9   3   4       15.42       18.92      4.14 o 
 -10   4   4        6.17       10.07      5.41 o 
  -9   4   4        1.51       -1.73      2.55 o 
  -8   4   4        0.01       -1.96      1.96 o 
  -7   4   4      127.05      129.46      3.64 o 
  -6   4   4      148.63      148.66      3.15 o 
  -5   4   4        6.87        8.59      1.27 o 
  -4   4   4       95.68       83.46      2.06 o 
  -3   4   4       68.99       41.15      1.97 o 
  -2   4   4       49.23       43.79      1.17 o 
  -1   4   4      355.75      358.67      3.23 o 
   0   4   4       10.08       18.63      0.89 o 
   1   4   4      634.19      651.51      4.88 o 
   2   4   4      246.81      313.64      3.12 o 
   3   4   4      231.75      197.04      2.41 o 
   4   4   4        4.66        8.50      1.18 o 
   5   4   4       47.01       32.78      2.03 o 
   6   4   4       27.21       15.73      2.35 o 
   7   4   4        1.56       -2.17      2.17 o 
   8   4   4        0.51       -2.26      2.26 o 
   9   4   4        1.18       -2.70      2.70 o 
 -10   5   4        4.18       11.50      7.37 o 
  -9   5   4       22.49       22.55      4.20 o 
  -8   5   4       28.76       31.67      3.03 o 
  -7   5   4       12.32        3.02      1.89 o 
  -6   5   4      242.87      274.33      4.31 o 
  -5   5   4      323.38      296.97      4.17 o 
  -4   5   4      225.72      211.99      3.31 o 
  -3   5   4      762.46      842.57      7.03 o 
  -2   5   4      237.89      319.13      3.22 o 
  -1   5   4       49.89       52.65      1.23 o 
   0   5   4     1006.24     1011.60      6.50 o 
   1   5   4        1.01        0.07      0.82 o 
   2   5   4     3315.24     3422.19     19.44 o 
   3   5   4      207.97      205.23      2.63 o 
   4   5   4      298.28      314.97      4.14 o 
   5   5   4      517.55      562.46      6.94 o 
   6   5   4      223.10      220.18      5.06 o 
   7   5   4        0.53       -1.39      1.84 o 
   8   5   4       70.91      103.98      8.73 o 
   9   5   4       14.58       14.36      3.41 o 
  -9   6   4       27.44       21.28      3.76 o 
  -8   6   4       19.75       23.94      3.45 o 
  -7   6   4        8.36        2.70      2.07 o 
  -6   6   4        3.99        5.69      1.65 o 
  -5   6   4        2.64       -0.39      1.18 o 
  -4   6   4      953.58      993.75      8.47 o 
  -3   6   4        1.25        2.32      1.43 o 
  -2   6   4      315.20      368.38      3.65 o 
  -1   6   4      613.92      655.08      5.88 o 
   0   6   4      681.43      733.02      5.29 o 
   1   6   4      210.15      249.04      2.93 o 
   2   6   4       15.51       15.19      1.14 o 
   3   6   4       54.83       54.25      2.96 o 
   4   6   4        0.12       -1.14      1.14 o 
   5   6   4        4.54       -0.17      1.87 o 
   6   6   4       77.48       86.31      4.30 o 
   7   6   4       37.35       52.25      3.51 o 
   8   6   4       29.51       28.64      3.67 o 
   9   6   4       17.18       17.87      3.90 o 
  -9   7   4        0.27        2.25      3.15 o 
  -8   7   4        6.20        5.09      2.39 o 
  -7   7   4        3.05        2.31      2.15 o 
  -6   7   4       22.34       18.95      2.07 o 
  -5   7   4       33.69       24.74      2.11 o 
  -4   7   4       39.94       31.44      2.08 o 
  -3   7   4       25.69       28.03      1.85 o 
  -2   7   4       33.36       43.81      1.79 o 
  -1   7   4      347.98      311.43      3.90 o 
   0   7   4       23.30       28.50      1.18 o 
   1   7   4      455.11      482.41      4.59 o 
   2   7   4      655.86      597.05      5.27 o 
   3   7   4      475.01      470.02      4.66 o 
   4   7   4       28.36       32.09      2.21 o 
   5   7   4        1.22       -1.59      1.59 o 
   6   7   4       21.47       21.69      3.64 o 
   7   7   4       11.16       11.20      2.81 o 
   8   7   4       10.51        9.12      3.20 o 
   9   7   4        3.91        3.11      4.44 o 
  -9   8   4       10.85       -0.08      3.11 o 
  -8   8   4       20.28       17.72      3.02 o 
  -7   8   4        2.74        3.38      2.25 o 
  -6   8   4       51.30       46.43      2.79 o 
  -5   8   4        0.00       -1.47      1.47 o 
  -4   8   4       26.00       25.29      2.71 o 
  -3   8   4       16.51       22.54      2.25 o 
  -2   8   4       78.27       86.93      2.24 o 
  -1   8   4      325.76      322.88      4.26 o 
   0   8   4       11.32       12.51      1.22 o 
   1   8   4      112.53       93.05      1.87 o 
   2   8   4       76.52       83.15      2.00 o 
   3   8   4       57.70       62.23      2.15 o 
   4   8   4        8.61        5.60      1.76 o 
   5   8   4        2.21        3.86      1.97 o 
   6   8   4       39.44       60.34      3.95 o 
   7   8   4       25.24       17.44      4.16 o 
   8   8   4        8.43        4.73      2.96 o 
   9   8   4       10.41       22.86     11.68 o 
  -9   9   4        0.20       -3.21      3.21 o 
  -8   9   4        3.51       -2.63      2.63 o 
  -7   9   4       66.94       70.75      6.39 o 
  -6   9   4        0.60        0.79      2.20 o 
  -5   9   4       33.13       39.95      2.64 o 
  -4   9   4      226.27      225.93      4.44 o 
  -3   9   4      173.44      164.65      3.71 o 
  -2   9   4      118.02      111.21      2.97 o 
  -1   9   4        0.35       -0.74      1.24 o 
   0   9   4       40.02       39.03      1.82 o 
   1   9   4       39.53       42.31      1.67 o 
   2   9   4       39.26       51.46      2.12 o 
   3   9   4        0.03       -0.58      1.44 o 
   4   9   4      272.23      259.37      5.41 o 
   5   9   4       27.43       25.66      2.76 o 
   6   9   4       26.44       25.00      2.86 o 
   7   9   4       29.69       45.36      4.33 o 
   8   9   4        3.10        1.20      3.14 o 
  -8  10   4       12.77       16.11      3.19 o 
  -7  10   4       29.04       22.85      3.32 o 
  -6  10   4        7.30        8.30      2.60 o 
  -5  10   4        7.29        6.59      1.89 o 
  -4  10   4        0.10       -1.53      1.53 o 
  -3  10   4       75.72       81.81      3.16 o 
  -2  10   4        0.00       -1.44      1.44 o 
  -1  10   4        1.28       -1.32      1.32 o 
   0  10   4        9.85        2.70      1.29 o 
   1  10   4        7.29        4.48      1.42 o 
   2  10   4       25.83       18.04      1.97 o 
   3  10   4       73.22       81.91      3.24 o 
   4  10   4        6.46        6.33      2.19 o 
   5  10   4        1.49        5.55      2.21 o 
   6  10   4        0.05       -2.30      2.30 o 
   7  10   4        3.12        3.28      2.84 o 
   8  10   4        0.02       -2.40      3.29 o 
  -8  11   4       16.63       24.45      3.79 o 
  -7  11   4       11.85        7.23      2.70 o 
  -6  11   4       21.26       26.87      3.59 o 
  -5  11   4        4.29       14.17      2.29 o 
  -4  11   4        0.99        2.90      1.88 o 
  -3  11   4       45.19       50.71      2.94 o 
  -2  11   4      479.64      463.90      7.32 o 
  -1  11   4        2.41        1.41      1.73 o 
   0  11   4       19.31       15.37      1.75 o 
   1  11   4      122.18      117.43      3.34 o 
   2  11   4       48.15       64.68      2.92 o 
   3  11   4        0.37       -2.36      2.36 o 
   4  11   4      137.23      129.13      4.89 o 
   5  11   4       42.56       46.82      3.44 o 
   6  11   4       79.43       90.96      4.93 o 
   7  11   4       36.78       42.61      4.20 o 
   8  11   4        9.44       10.41      8.64 o 
  -8  12   4        0.17       -3.27      3.31 o 
  -7  12   4        7.93        8.07      3.13 o 
  -6  12   4        3.24       -0.62      2.59 o 
  -5  12   4       37.87       36.45      3.20 o 
  -4  12   4        1.43       -1.37      1.98 o 
  -3  12   4       43.26       47.29      3.42 o 
  -2  12   4       60.56       55.39      3.42 o 
  -1  12   4       27.24       25.82      2.57 o 
   0  12   4       27.22       30.48      2.18 o 
   1  12   4        7.48        5.09      1.67 o 
   2  12   4        0.02        0.31      1.92 o 
   3  12   4        0.98        3.68      2.45 o 
   4  12   4       24.41       24.25      6.38 o 
   5  12   4       11.41        3.06      2.82 o 
   6  12   4        0.21       -0.60      3.04 o 
   7  12   4        0.02        0.98      4.04 o 
  -7  13   4        1.80        1.59      3.43 o 
  -6  13   4        8.91       12.26      3.38 o 
  -5  13   4       19.71       18.50      2.83 o 
  -4  13   4       53.32       56.38      3.56 o 
  -3  13   4        0.02       -1.95      1.95 o 
  -2  13   4        2.21        1.20      2.08 o 
  -1  13   4       14.51       13.18      2.46 o 
   0  13   4       56.79       69.58      3.03 o 
   1  13   4       68.11       66.90      2.94 o 
   2  13   4       39.31       33.52      3.51 o 
   3  13   4        4.29        3.35      2.79 o 
   4  13   4       23.71       28.56      4.66 o 
   5  13   4        1.08       -0.23      2.78 o 
   6  13   4        9.39        3.90      3.38 o 
  -6  14   4        2.41       -0.33      3.27 o 
  -5  14   4       18.40       13.30      3.43 o 
  -4  14   4        0.36       -2.41      2.41 o 
  -3  14   4        1.77        2.48      2.42 o 
  -2  14   4        6.16        2.58      2.32 o 
  -1  14   4        3.27       -0.25      2.17 o 
   0  14   4       18.28       15.83      2.26 o 
   1  14   4        1.95       -1.22      2.27 o 
   2  14   4        2.50        0.64      2.38 o 
   3  14   4        0.43       -2.69      2.69 o 
   4  14   4        9.55        6.29      3.04 o 
   5  14   4        1.82       -3.15      3.15 o 
   6  14   4        0.05       -3.06      3.06 o 
  -6  15   4        0.18        2.24      3.82 o 
  -5  15   4       12.28        9.61      3.58 o 
  -4  15   4        2.56       -2.40      2.59 o 
  -3  15   4        1.08       -1.46      2.56 o 
  -2  15   4        0.72        2.78      2.46 o 
  -1  15   4        0.49       -2.34      2.34 o 
   0  15   4        3.33        8.86      2.40 o 
   1  15   4        0.40       -2.73      3.36 o 
   2  15   4        0.04       -2.38      2.38 o 
   3  15   4        0.31        3.09      3.27 o 
   4  15   4        4.63        5.36      3.36 o 
   5  15   4        3.64        5.91      3.43 o 
  -5  16   4        7.70       -2.47      3.53 o 
  -4  16   4        0.19       -1.08      2.72 o 
  -3  16   4        0.36        0.10      2.69 o 
  -2  16   4        0.49       -2.62      2.62 o 
  -1  16   4        3.18        5.75      2.31 o 
   0  16   4        0.14       -4.14      4.14 o 
   1  16   4        1.02        0.66      2.86 o 
   2  16   4        1.33        4.17      4.72 o 
   3  16   4        0.08        1.80      3.38 o 
   4  16   4        0.01       -3.04      3.47 o 
  -4  17   4        4.49        7.44      5.94 o 
  -3  17   4        9.88        5.14      3.07 o 
  -2  17   4        0.12       -1.46      2.85 o 
  -1  17   4        3.91       -1.06      2.49 o 
   0  17   4        3.26       -2.43      3.09 o 
   1  17   4        7.09        5.40      3.24 o 
   2  17   4       13.09       22.65      4.23 o 
   3  17   4        5.75        3.88      3.63 o 
  -2  18   4        1.09       -2.97      2.97 o 
  -1  18   4        7.63        7.38      3.48 o 
   0  18   4        7.47        9.26      3.58 o 
   1  18   4        0.95       -4.67      4.67 o 
 -10   1   5        0.10       -1.19      2.99 o 
  -9   1   5       17.50       12.16      3.02 o 
  -8   1   5       21.15       15.23      2.67 o 
  -7   1   5      747.70      706.21      8.11 o 
  -6   1   5        3.98        1.94      1.15 o 
  -5   1   5       14.96        6.81      0.91 o 
  -4   1   5       12.20        6.19      0.77 o 
  -3   1   5        2.07        0.94      0.53 o 
  -2   1   5     1416.98     1522.60      8.53 o 
  -1   1   5      682.07      786.30      5.56 o 
   0   1   5      428.84      474.93      3.58 o 
   1   1   5      635.54      677.29      4.86 o 
   2   1   5      859.44      907.14      6.65 o 
   3   1   5      186.62      144.08      2.30 o 
   4   1   5      185.07      158.01      2.65 o 
   5   1   5       62.25       58.25      2.56 o 
   6   1   5       97.51       91.09      3.15 o 
   7   1   5       36.15       30.55      2.79 o 
   8   1   5      159.52      173.91      5.66 o 
   9   1   5       29.27       30.43      3.90 o 
 -10   2   5        2.80        0.89      3.04 o 
  -9   2   5       17.21       16.43      3.06 o 
  -8   2   5       55.14       56.61      6.89 o 
  -7   2   5       98.44       95.74      3.84 o 
  -6   2   5      107.42       72.47      2.39 o 
  -5   2   5      340.13      322.60      4.20 o 
  -4   2   5        4.32        3.16      0.76 o 
  -3   2   5       19.32       21.39      1.01 o 
  -2   2   5      127.24      122.56      1.55 o 
  -1   2   5       81.31       89.68      1.31 o 
   0   2   5      491.60      548.02      3.93 o 
   1   2   5     1636.51     1534.56      9.12 o 
   2   2   5      695.99      790.73      6.16 o 
   3   2   5      329.86      327.13      3.66 o 
   4   2   5       73.19       75.70      1.93 o 
   5   2   5       44.48       56.04      2.54 o 
   6   2   5       84.65       91.97      3.39 o 
   7   2   5       19.28       15.81      2.45 o 
   8   2   5        0.18       -1.90      2.21 o 
   9   2   5        0.23        2.31      2.75 o 
 -10   3   5        0.55       -2.69      3.07 o 
  -9   3   5        1.72       -1.01      2.52 o 
  -8   3   5        1.53        1.96      2.10 o 
  -7   3   5       64.14       86.62      2.91 o 
  -6   3   5       61.95       73.68      2.46 o 
  -5   3   5      117.29      108.29      2.46 o 
  -4   3   5      101.13      109.16      2.26 o 
  -3   3   5      184.41      199.84      2.39 o 
  -2   3   5      766.68      766.02      4.92 o 
  -1   3   5      382.78      439.54      3.37 o 
   0   3   5     1451.71     1628.35      9.74 o 
   1   3   5        0.02        1.71      0.64 o 
   2   3   5        0.00        0.57      0.61 o 
   3   3   5        3.96        0.64      0.89 o 
   4   3   5        2.58       -0.95      0.95 o 
   5   3   5       11.24       17.51      1.91 o 
   6   3   5        1.09        3.94      1.82 o 
   7   3   5        1.70        0.94      2.12 o 
   8   3   5       61.33       64.02      4.68 o 
   9   3   5       17.68       18.19      3.25 o 
 -10   4   5       24.07       20.09      4.14 o 
  -9   4   5       19.52       26.91      3.40 o 
  -8   4   5        3.55        2.62      2.01 o 
  -7   4   5      210.04      207.96      4.01 o 
  -6   4   5      362.25      368.31      5.08 o 
  -5   4   5       76.07       67.70      2.18 o 
  -4   4   5      796.82      750.20      6.76 o 
  -3   4   5     1766.56     1731.14     10.93 o 
  -2   4   5      487.28      528.66      4.37 o 
  -1   4   5        0.42        1.17      0.59 o 
   0   4   5       30.78       20.53      0.99 o 
   1   4   5      468.89      385.78      3.52 o 
   2   4   5      815.55      878.98      6.32 o 
   3   4   5       61.50       56.28      1.82 o 
   4   4   5        0.08       -1.03      1.03 o 
   5   4   5        3.16        4.59      1.39 o 
   6   4   5       77.69       85.92      3.76 o 
   7   4   5        3.48        0.02      1.96 o 
   8   4   5       11.88       11.96      3.41 o 
   9   4   5        0.01       -3.20      4.03 o 
 -10   5   5        4.03       -3.30      4.13 o 
  -9   5   5        3.40        4.68      3.10 o 
  -8   5   5        0.46       -2.16      2.16 o 
  -7   5   5       37.78       33.65      2.70 o 
  -6   5   5        0.16        0.98      1.40 o 
  -5   5   5        0.39        0.43      1.13 o 
  -4   5   5      853.67      880.57      7.73 o 
  -3   5   5      114.18      133.83      2.71 o 
  -2   5   5       66.22       59.20      1.58 o 
  -1   5   5       86.67       74.61      1.51 o 
   0   5   5       62.17       63.64      1.36 o 
   1   5   5      680.59      746.52      5.71 o 
   2   5   5     2879.42     2822.17     16.54 o 
   3   5   5      239.21      209.38      3.37 o 
   4   5   5      216.91      196.09      3.35 o 
   5   5   5      118.79       86.00      3.05 o 
   6   5   5       31.41       21.55      2.63 o 
   7   5   5        2.01       -1.97      2.14 o 
   8   5   5        0.03        2.61      2.39 o 
   9   5   5        3.10        0.81      2.89 o 
  -9   6   5        5.36        4.74      3.27 o 
  -8   6   5       24.00       25.42      3.59 o 
  -7   6   5        9.07       11.29      2.29 o 
  -6   6   5        5.25       -0.88      1.65 o 
  -5   6   5      163.49      150.06      3.50 o 
  -4   6   5      101.14       96.94      2.44 o 
  -3   6   5       74.54       96.07      2.18 o 
  -2   6   5        0.01        0.11      0.80 o 
  -1   6   5      432.06      447.05      3.89 o 
   0   6   5       33.95       52.14      1.39 o 
   1   6   5      823.83      688.24      5.62 o 
   2   6   5       62.07       71.88      1.75 o 
   3   6   5       19.24       20.00      1.27 o 
   4   6   5       65.13       70.57      2.22 o 
   5   6   5       17.43       25.78      2.20 o 
   6   6   5        0.18       -1.01      1.61 o 
   7   6   5        7.11        5.20      2.36 o 
   8   6   5        3.62       -0.19      2.55 o 
   9   6   5        0.00       -3.27      3.27 o 
  -9   7   5        0.03       -2.92      2.92 o 
  -8   7   5        3.32        2.14      2.46 o 
  -7   7   5        4.05        2.65      2.17 o 
  -6   7   5      311.52      335.03      5.57 o 
  -5   7   5      114.11      122.20      3.25 o 
  -4   7   5      119.84      125.19      3.09 o 
  -3   7   5        3.68        6.29      1.22 o 
  -2   7   5      131.68       89.14      1.82 o 
  -1   7   5        0.08        5.35      0.88 o 
   0   7   5      854.77      862.57      6.28 o 
   1   7   5       13.77       32.55      1.46 o 
   2   7   5      511.69      472.47      4.67 o 
   3   7   5      524.29      481.87      4.83 o 
   4   7   5      670.34      644.93      7.47 o 
   5   7   5       62.11       84.61      3.36 o 
   6   7   5        4.03        7.18      3.66 o 
   7   7   5       22.36       30.05      4.22 o 
   8   7   5       28.67       29.83      3.73 o 
   9   7   5        2.62       -0.80      9.14 o 
  -9   8   5        1.78        2.83      3.20 o 
  -8   8   5        0.02       -0.17      2.46 o 
  -7   8   5       49.91       46.79      3.70 o 
  -6   8   5        1.42       -0.31      1.73 o 
  -5   8   5      258.64      217.67      4.44 o 
  -4   8   5       69.78       63.19      2.66 o 
  -3   8   5       11.55        5.61      1.47 o 
  -2   8   5       86.13       80.73      2.22 o 
  -1   8   5        7.50        8.44      1.31 o 
   0   8   5       23.35       19.87      1.21 o 
   1   8   5       87.31       93.54      2.08 o 
   2   8   5      268.83      270.52      3.56 o 
   3   8   5       22.66       18.60      1.53 o 
   4   8   5      178.62      149.78      3.63 o 
   5   8   5        0.04       -1.54      2.26 o 
   6   8   5        6.01        1.59      2.38 o 
   7   8   5       17.26       18.54      3.27 o 
   8   8   5        0.48       -0.28      3.01 o 
  -9   9   5        3.42        6.87      3.48 o 
  -8   9   5       17.94       15.68      3.01 o 
  -7   9   5        9.14        3.59      2.47 o 
  -6   9   5       23.66       22.78      2.39 o 
  -5   9   5       27.71       32.14      2.55 o 
  -4   9   5      167.03      156.63      3.79 o 
  -3   9   5       40.43       40.30      3.41 o 
  -2   9   5      755.80      717.79      7.95 o 
  -1   9   5      435.17      420.31      5.21 o 
   0   9   5      101.03      102.40      2.34 o 
   1   9   5        4.93        3.05      1.14 o 
   2   9   5      336.31      305.81      4.25 o 
   3   9   5       93.04      122.38      3.16 o 
   4   9   5       59.47       75.19      3.48 o 
   5   9   5       20.20       23.55      2.66 o 
   6   9   5       48.69       42.78      3.88 o 
   7   9   5       10.64       14.51      3.40 o 
   8   9   5        4.29        4.84      3.34 o 
  -8  10   5        7.12        6.60      2.75 o 
  -7  10   5       50.85       49.70      3.84 o 
  -6  10   5       84.18       81.29      3.58 o 
  -5  10   5        4.42        3.78      1.83 o 
  -4  10   5        0.71        1.53      1.65 o 
  -3  10   5       66.80       71.15      3.15 o 
  -2  10   5      120.55      115.90      3.21 o 
  -1  10   5      601.45      624.71      6.85 o 
   0  10   5        1.80       -1.13      1.25 o 
   1  10   5        1.01       -1.31      1.31 o 
   2  10   5      110.19      105.73      3.35 o 
   3  10   5       39.15       35.68      2.83 o 
   4  10   5      102.52       97.63      4.49 o 
   5  10   5        3.44        0.99      2.20 o 
   6  10   5        3.58        1.17      2.27 o 
   7  10   5        2.14       -1.37      2.71 o 
   8  10   5        2.11       -3.52      3.52 o 
  -8  11   5        2.50       -1.45      3.84 o 
  -7  11   5        0.19       -0.06      2.64 o 
  -6  11   5       56.17       48.01      6.27 o 
  -5  11   5      102.95      106.45      3.86 o 
  -4  11   5        0.02       -1.75      1.75 o 
  -3  11   5        4.65        8.58      2.02 o 
  -2  11   5       15.05        9.19      2.15 o 
  -1  11   5       13.74       17.08      2.05 o 
   0  11   5        0.24       -0.61      1.42 o 
   1  11   5       18.78       13.06      1.77 o 
   2  11   5       55.06       70.61      3.56 o 
   3  11   5       37.86       43.73      3.85 o 
   4  11   5        9.96        7.17      2.72 o 
   5  11   5        1.76       -2.40      2.40 o 
   6  11   5        4.04        6.01      2.61 o 
   7  11   5        0.65       -3.03      3.03 o 
  -8  12   5        8.03        5.91      4.14 o 
  -7  12   5       11.48       14.43      3.20 o 
  -6  12   5        7.41        9.01      2.78 o 
  -5  12   5        0.01        0.25      2.06 o 
  -4  12   5        1.29       -1.87      1.87 o 
  -3  12   5       51.49       50.61      3.36 o 
  -2  12   5        0.02       -1.86      1.86 o 
  -1  12   5        0.18       -1.78      1.78 o 
   0  12   5        1.07        0.23      1.53 o 
   1  12   5       31.73       29.26      2.21 o 
   2  12   5       30.25       35.48      2.93 o 
   3  12   5        0.01       -2.48      2.75 o 
   4  12   5       13.51        8.98      2.97 o 
   5  12   5        8.02        5.33      2.79 o 
   6  12   5        0.82       -0.73      2.95 o 
   7  12   5        0.90       -3.53      3.53 o 
  -7  13   5        1.29        1.18      3.55 o 
  -6  13   5        9.21        5.96      3.09 o 
  -5  13   5       26.30       29.04      3.13 o 
  -4  13   5       15.25       22.49      2.71 o 
  -3  13   5        1.85       -1.98      1.98 o 
  -2  13   5       19.60       17.54      2.69 o 
  -1  13   5       75.16       98.40      3.46 o 
   0  13   5       14.46       17.42      2.52 o 
   1  13   5        0.02       -1.64      1.64 o 
   2  13   5       53.94       62.31      3.67 o 
   3  13   5       22.43       18.80      3.87 o 
   4  13   5       23.73       27.90      3.73 o 
   5  13   5       19.14        9.51      3.48 o 
   6  13   5       14.67       14.04      4.66 o 
  -6  14   5        0.01       -1.90      3.16 o 
  -5  14   5        0.54        1.96      2.74 o 
  -4  14   5        0.17       -2.21      2.35 o 
  -3  14   5        1.09       -2.24      2.24 o 
  -2  14   5        0.04       -1.67      2.17 o 
  -1  14   5        0.20       -1.86      1.86 o 
   0  14   5       10.54        7.65      2.14 o 
   1  14   5       23.87       26.70      3.15 o 
   2  14   5        0.27        2.84      2.71 o 
   3  14   5        9.70       12.11      3.18 o 
   4  14   5        5.43       12.59      4.00 o 
   5  14   5        1.91        3.85      3.41 o 
   6  14   5        0.00        0.30      3.99 o 
  -6  15   5        0.13       -1.14      4.67 o 
  -5  15   5       10.01        7.11      3.61 o 
  -4  15   5        0.44       -2.55      2.55 o 
  -3  15   5        0.81       -2.42      2.42 o 
  -2  15   5        4.46        0.30      2.44 o 
  -1  15   5        5.36        7.36      2.28 o 
   0  15   5       16.18       20.06      2.58 o 
   1  15   5        8.52        5.78      2.58 o 
   2  15   5       21.18       16.67      3.78 o 
   3  15   5        3.02       -2.05      4.99 o 
   4  15   5        2.73        7.93      3.34 o 
   5  15   5        1.82        2.34      3.63 o 
  -5  16   5        8.73       12.38      4.61 o 
  -4  16   5        0.18       -2.77      2.77 o 
  -3  16   5        0.36       -0.42      2.71 o 
  -2  16   5       37.35       35.29      3.63 o 
  -1  16   5       15.93       26.78      3.23 o 
   0  16   5        4.08        2.41      2.89 o 
   1  16   5        0.01       -0.04      3.09 o 
   2  16   5        1.09       -1.29      3.10 o 
   3  16   5        1.31        5.53      3.31 o 
   4  16   5        2.21       -2.38      3.38 o 
  -4  17   5        5.37        3.63      5.55 o 
  -3  17   5        0.15       -3.01      3.01 o 
  -2  17   5        0.34        0.99      2.72 o 
  -1  17   5       21.02       23.98      3.18 o 
   0  17   5        5.12       -2.87      4.25 o 
   1  17   5        0.27       -2.99      2.99 o 
   2  17   5        0.53       -3.20      3.31 o 
   3  17   5        0.23       -4.35      4.35 o 
  -2  18   5        4.82        9.59      3.73 o 
  -1  18   5        1.53       -0.08      3.61 o 
   0  18   5        1.90        1.37      3.57 o 
   1  18   5        0.69       -3.81      6.60 o 
 -10   0   6       17.95       21.13      4.93 o 
  -9   0   6      192.41      197.77      8.39 o 
  -8   0   6       92.73       91.63      6.06 o 
  -7   0   6      822.72      876.24     13.10 o 
  -6   0   6        0.26        0.75      1.71 o 
  -5   0   6       93.77       75.81      2.22 o 
  -4   0   6     1021.78     1036.07      8.37 o 
  -3   0   6      183.23      185.72      3.17 o 
  -2   0   6     1894.84     1898.24     15.69 o 
  -1   0   6    11061.56    10996.59     92.67 o 
   0   0   6      181.84      165.98      2.45 o 
   1   0   6      243.12      301.00      3.70 o 
   2   0   6      109.28      112.07      2.51 o 
   3   0   6       27.05       20.12      2.93 o 
   4   0   6       28.66       41.63      4.56 o 
   5   0   6      260.65      252.98      6.32 o 
   6   0   6        4.22        5.15      2.32 o 
   7   0   6       60.16       72.10      5.07 o 
   8   0   6        7.01       -2.75      4.19 o 
   9   0   6        0.02        1.10      4.21 o 
 -10   1   6        0.41       -2.83      2.83 o 
  -9   1   6       19.21       22.36      3.28 o 
  -8   1   6        0.19       -2.01      2.01 o 
  -7   1   6        9.04        4.18      2.33 o 
  -6   1   6       63.71       49.68      2.53 o 
  -5   1   6       66.11       63.01      1.58 o 
  -4   1   6      590.25      600.85      4.73 o 
  -3   1   6        3.98        1.14      0.58 o 
  -2   1   6      374.34      387.10      3.22 o 
  -1   1   6     1036.30     1182.76      9.42 o 
   0   1   6     8456.46     8936.31     46.29 o 
   1   1   6      207.37      205.56      2.12 o 
   2   1   6      363.11      426.32      3.53 o 
   3   1   6      158.19      125.13      2.17 o 
   4   1   6       63.91       67.83      2.34 o 
   5   1   6       47.24       45.79      2.78 o 
   6   1   6       35.70       40.81      2.62 o 
   7   1   6        2.91        3.08      2.05 o 
   8   1   6        0.57       -1.98      2.54 o 
   9   1   6        2.71        0.26      2.77 o 
 -10   2   6        0.56       -3.06      3.06 o 
  -9   2   6        6.04        8.22      3.00 o 
  -8   2   6       38.75       39.27      3.09 o 
  -7   2   6      435.41      427.02      5.66 o 
  -6   2   6       41.37       25.45      1.64 o 
  -5   2   6       80.88       73.13      2.11 o 
  -4   2   6      201.06      210.49      2.70 o 
  -3   2   6      357.48      351.96      3.16 o 
  -2   2   6      170.10      175.51      1.95 o 
  -1   2   6     3945.47     4346.06     23.40 o 
   0   2   6      664.85      653.40      4.63 o 
   1   2   6     1922.31     2179.16     12.55 o 
   2   2   6      777.98      810.23      5.75 o 
   3   2   6      166.69      118.04      2.19 o 
   4   2   6       18.60       28.80      2.18 o 
   5   2   6      264.77      287.63      4.79 o 
   6   2   6        2.65        1.53      1.72 o 
   7   2   6        0.18       -1.91      1.91 o 
   8   2   6        3.36        0.63      2.53 o 
   9   2   6        2.50        5.11      3.06 o 
 -10   3   6       18.52       30.34      3.86 o 
  -9   3   6        5.26        3.02      2.59 o 
  -8   3   6        0.03       -0.52      1.96 o 
  -7   3   6       83.56       71.69      3.56 o 
  -6   3   6        3.65       -1.20      1.20 o 
  -5   3   6        1.21        1.54      1.08 o 
  -4   3   6       62.60       88.83      2.99 o 
  -3   3   6      172.07      168.13      2.29 o 
  -2   3   6      168.68      218.05      2.32 o 
  -1   3   6      166.20      161.76      2.00 o 
   0   3   6     1253.91     1255.38      7.97 o 
   1   3   6     2789.57     2982.71     16.85 o 
   2   3   6      436.10      476.70      4.91 o 
   3   3   6       62.87       46.80      1.77 o 
   4   3   6       15.85       17.92      1.43 o 
   5   3   6      120.36      145.12      3.48 o 
   6   3   6       52.45       82.29      4.34 o 
   7   3   6       65.11       75.96      4.45 o 
   8   3   6       13.02       20.27      2.90 o 
   9   3   6        9.56        7.12      3.25 o 
 -10   4   6        0.68       -2.76      3.73 o 
  -9   4   6        7.02        2.42      2.95 o 
  -8   4   6       28.56       30.05      2.85 o 
  -7   4   6        2.41        1.06      1.55 o 
  -6   4   6        3.35       -0.71      1.34 o 
  -5   4   6        7.38        1.16      1.14 o 
  -4   4   6      305.17      374.80      4.39 o 
  -3   4   6        0.01       -0.48      0.70 o 
  -2   4   6      115.99      127.77      1.84 o 
  -1   4   6        5.44       11.46      0.85 o 
   0   4   6       82.67       87.36      1.60 o 
   1   4   6      204.44      200.25      2.47 o 
   2   4   6      347.01      406.61      3.82 o 
   3   4   6      116.23      129.75      2.51 o 
   4   4   6       87.40       80.32      2.18 o 
   5   4   6        5.13        2.38      1.99 o 
   6   4   6       18.25       14.53      2.47 o 
   7   4   6        1.29       -2.57      2.57 o 
   8   4   6        7.35        4.44      4.25 o 
   9   4   6        0.45       -2.77      2.77 o 
 -10   5   6        4.38       -0.73      7.24 o 
  -9   5   6       16.50       26.71      3.68 o 
  -8   5   6        0.08       -2.18      2.18 o 
  -7   5   6        4.20        5.46      1.69 o 
  -6   5   6        6.11        1.12      1.41 o 
  -5   5   6       23.97       36.63      2.00 o 
  -4   5   6       28.96       30.03      1.66 o 
  -3   5   6      129.06      142.04      2.33 o 
  -2   5   6      104.82       98.71      1.72 o 
  -1   5   6       35.98       32.69      1.23 o 
   0   5   6     2236.13     2485.01     15.34 o 
   1   5   6      326.56      396.64      3.87 o 
   2   5   6      278.36      265.80      3.11 o 
   3   5   6      278.64      254.79      3.80 o 
   4   5   6      246.49      245.46      3.82 o 
   5   5   6        1.77       -0.03      1.79 o 
   6   5   6        0.42       -2.07      2.07 o 
   7   5   6       35.50       47.57      4.00 o 
   8   5   6       32.63       31.85      4.13 o 
   9   5   6       12.99       12.11      3.21 o 
  -9   6   6       54.17       73.01      4.82 o 
  -8   6   6        9.33       15.64      2.70 o 
  -7   6   6       20.43       21.66      2.41 o 
  -6   6   6      219.99      211.98      4.32 o 
  -5   6   6      982.38      908.98      8.51 o 
  -4   6   6        4.36        5.15      1.27 o 
  -3   6   6      193.74      199.86      3.15 o 
  -2   6   6       11.72        2.98      0.86 o 
  -1   6   6      132.27      116.92      1.93 o 
   0   6   6        0.97        2.48      1.03 o 
   1   6   6       28.37       27.20      1.37 o 
   2   6   6     1352.48     1502.80     11.33 o 
   3   6   6       78.91      104.70      2.45 o 
   4   6   6        4.37       -0.57      1.29 o 
   5   6   6       33.63       29.01      2.27 o 
   6   6   6        4.17        3.42      1.84 o 
   7   6   6        0.06       -1.41      2.30 o 
   8   6   6        3.01        0.36      2.42 o 
   9   6   6        7.90       -0.70      5.28 o 
  -9   7   6        1.49       -2.88      2.88 o 
  -8   7   6        4.01       -2.36      2.36 o 
  -7   7   6        0.14       -1.85      1.85 o 
  -6   7   6       38.56       39.52      2.63 o 
  -5   7   6        2.47       -0.01      1.60 o 
  -4   7   6       25.58       20.95      1.84 o 
  -3   7   6       95.08       99.18      2.33 o 
  -2   7   6        0.69        0.04      0.89 o 
  -1   7   6      364.12      369.52      3.69 o 
   0   7   6       11.48       12.24      1.07 o 
   1   7   6        2.69       -0.90      0.90 o 
   2   7   6      209.75      195.58      2.93 o 
   3   7   6      152.82      149.59      2.98 o 
   4   7   6      344.77      312.18      5.10 o 
   5   7   6        3.23        0.51      1.71 o 
   6   7   6        0.32       -0.01      2.05 o 
   7   7   6        3.55        1.96      2.63 o 
   8   7   6        0.03        6.33      3.15 o 
  -9   8   6       15.48       21.71      3.36 o 
  -8   8   6       27.93       30.25      3.26 o 
  -7   8   6      169.44      160.10      4.91 o 
  -6   8   6       42.55       48.95      2.80 o 
  -5   8   6      166.16      184.76      4.12 o 
  -4   8   6      254.35      250.34      4.54 o 
  -3   8   6      569.68      579.70      8.75 o 
  -2   8   6        8.81        5.45      1.31 o 
  -1   8   6      674.24      615.55      5.86 o 
   0   8   6        4.39        4.02      0.96 o 
   1   8   6       23.30       48.82      1.90 o 
   2   8   6      136.51      114.21      2.39 o 
   3   8   6       12.61       10.40      1.47 o 
   4   8   6       55.36       57.41      2.87 o 
   5   8   6        4.32        0.37      2.00 o 
   6   8   6        0.62        2.23      2.45 o 
   7   8   6       16.83       16.13      3.24 o 
   8   8   6        0.01       -2.28      3.16 o 
  -9   9   6       17.08       21.91      4.18 o 
  -8   9   6        0.00        1.73      2.69 o 
  -7   9   6        1.65       -2.38      2.38 o 
  -6   9   6       10.08       13.16      2.38 o 
  -5   9   6        3.28        1.39      1.78 o 
  -4   9   6       33.27       31.42      2.44 o 
  -3   9   6       24.56       28.83      2.33 o 
  -2   9   6        0.36       -1.38      1.38 o 
  -1   9   6      108.19      132.60      2.73 o 
   0   9   6       11.22        9.83      1.55 o 
   1   9   6       98.82      101.59      2.57 o 
   2   9   6      213.14      234.23      3.49 o 
   3   9   6       21.31       23.12      2.06 o 
   4   9   6      103.26      108.46      3.96 o 
   5   9   6        9.38        9.57      2.24 o 
   6   9   6        0.91       -3.19      3.19 o 
   7   9   6        3.37       -2.80      2.80 o 
   8   9   6        5.43        6.33      3.36 o 
  -8  10   6        4.98       -1.92      2.87 o 
  -7  10   6        5.90       -0.54      2.60 o 
  -6  10   6        4.57        0.55      1.96 o 
  -5  10   6        9.48        3.64      1.97 o 
  -4  10   6       82.76       83.17      3.58 o 
  -3  10   6      258.75      256.49      6.46 o 
  -2  10   6      100.99       94.15      2.97 o 
  -1  10   6       79.11       75.50      2.50 o 
   0  10   6        3.09       -0.20      1.62 o 
   1  10   6       23.91       13.38      2.21 o 
   2  10   6        6.62        0.55      1.55 o 
   3  10   6        1.33       -0.11      1.84 o 
   4  10   6       44.18       35.19      2.97 o 
   5  10   6        1.45        0.27      2.17 o 
   6  10   6        2.34       -2.65      2.65 o 
   7  10   6        1.51        2.37      3.14 o 
   8  10   6        0.12        4.03      6.47 o 
  -8  11   6        7.31        4.29      3.28 o 
  -7  11   6       18.50       11.07      3.07 o 
  -6  11   6        0.33       -2.29      2.59 o 
  -5  11   6       17.98       16.55      2.47 o 
  -4  11   6        7.12        4.69      1.95 o 
  -3  11   6       39.76       47.43      2.85 o 
  -2  11   6        3.19        2.15      2.02 o 
  -1  11   6        9.32        7.42      1.64 o 
   0  11   6       17.94       21.82      1.98 o 
   1  11   6        6.13        0.65      1.59 o 
   2  11   6       38.30       40.02      2.93 o 
   3  11   6        7.89        6.18      4.00 o 
   4  11   6        4.41        8.67      2.67 o 
   5  11   6       37.15       43.27      5.46 o 
   6  11   6        0.80       -3.04      3.04 o 
   7  11   6        2.12        3.13      3.48 o 
  -7  12   6        4.25        2.43      2.97 o 
  -6  12   6       27.16       30.45      4.37 o 
  -5  12   6       33.80       31.70      2.84 o 
  -4  12   6       43.62       47.97      3.36 o 
  -3  12   6        0.13       -2.18      2.18 o 
  -2  12   6       38.29       42.07      3.20 o 
  -1  12   6       23.33       25.72      2.39 o 
   0  12   6       11.79       10.21      1.92 o 
   1  12   6        5.94        1.47      1.88 o 
   2  12   6        2.69        0.38      2.01 o 
   3  12   6        0.45       -2.42      2.42 o 
   4  12   6        1.13        2.80      2.46 o 
   5  12   6        9.06        8.05      2.91 o 
   6  12   6        0.47       -0.24      3.25 o 
   7  12   6        0.17       -2.52      5.97 o 
  -7  13   6        0.73       -4.08      4.80 o 
  -6  13   6        2.68        2.29      3.27 o 
  -5  13   6        1.39       -1.26      2.40 o 
  -4  13   6        9.48        5.92      2.49 o 
  -3  13   6        1.77        4.30      2.31 o 
  -2  13   6       15.55       11.48      2.47 o 
  -1  13   6      127.97      118.72      3.74 o 
   0  13   6       54.58       52.48      2.78 o 
   1  13   6        1.78        1.30      1.96 o 
   2  13   6       33.32       33.11      3.51 o 
   3  13   6       27.81       33.57      5.79 o 
   4  13   6        9.30        6.84      3.59 o 
   5  13   6        8.82        3.23      4.69 o 
   6  13   6        0.18       -1.43      3.22 o 
  -6  14   6       27.54       30.50      4.26 o 
  -5  14   6       49.67       61.63      4.63 o 
  -4  14   6        1.70       -1.35      2.41 o 
  -3  14   6       15.26       16.02      2.80 o 
  -2  14   6       13.23       10.33      2.20 o 
  -1  14   6       21.03       31.73      2.76 o 
   0  14   6        1.36       -0.92      2.04 o 
   1  14   6        4.58        4.91      2.45 o 
   2  14   6        0.15        0.77      3.34 o 
   3  14   6       12.24       16.98      3.30 o 
   4  14   6        0.73       -0.44      2.94 o 
   5  14   6        0.45       -3.12      3.12 o 
   6  14   6        0.03       -3.07      4.32 o 
  -6  15   6        1.03        6.10      5.30 o 
  -5  15   6       12.41       13.29      3.34 o 
  -4  15   6        1.52       -0.15      2.67 o 
  -3  15   6        0.00       -2.49      2.49 o 
  -2  15   6        2.43        0.03      2.27 o 
  -1  15   6        0.76       -0.33      2.15 o 
   0  15   6        8.66        7.81      2.32 o 
   1  15   6        2.86       -1.61      2.88 o 
   2  15   6        3.67       -2.76      2.76 o 
   3  15   6        0.73       -2.85      2.85 o 
   4  15   6        3.01        2.27      3.29 o 
   5  15   6        0.60       -1.40      5.60 o 
  -5  16   6       14.77        9.74      9.65 o 
  -4  16   6        0.01       -2.88      2.88 o 
  -3  16   6        9.46       11.41      3.10 o 
  -2  16   6        4.84        4.50      2.54 o 
  -1  16   6        0.85        0.44      2.35 o 
   0  16   6        4.65        4.40      3.04 o 
   1  16   6       18.88       25.63      4.11 o 
   2  16   6       16.75       25.57      3.96 o 
   3  16   6       26.26       33.25      4.31 o 
   4  16   6        3.37       10.17      3.67 o 
  -3  17   6        0.68        2.99      2.98 o 
  -2  17   6        1.07        5.40      2.77 o 
  -1  17   6        0.54       -2.73      2.73 o 
   0  17   6        3.02        3.06      3.38 o 
   1  17   6        3.22       -1.66      3.47 o 
   2  17   6        6.78        8.89      4.09 o 
   3  17   6        0.15       -2.38      4.90 o 
  -1  18   6        0.77       -0.72     11.30 o 
   0  18   6        2.57        3.16      5.30 o 
 -10   1   7       17.82       18.49      3.66 o 
  -9   1   7       38.53       46.22      4.19 o 
  -8   1   7        0.32       -0.90      1.81 o 
  -7   1   7        9.52        5.02      1.62 o 
  -6   1   7      628.90      585.41      5.77 o 
  -5   1   7      253.91      224.09      2.88 o 
  -4   1   7      506.61      445.50      4.43 o 
  -3   1   7      675.00      777.15      5.77 o 
  -2   1   7     4444.43     5126.17     35.66 o 
  -1   1   7       88.43      130.25      1.83 o 
   0   1   7      453.05      475.14      3.65 o 
   1   1   7      135.96      177.09      2.04 o 
   2   1   7     1119.30     1017.73      6.90 o 
   3   1   7       49.18       41.38      1.50 o 
   4   1   7        0.00       -1.06      1.19 o 
   5   1   7      249.63      231.87      4.38 o 
   6   1   7       50.16       50.39      2.86 o 
   7   1   7       20.93       24.19      2.83 o 
   8   1   7        1.40        1.47      2.64 o 
   9   1   7       31.48       34.08      4.49 o 
 -10   2   7        2.98        5.23      3.38 o 
  -9   2   7      177.01      177.46      7.77 o 
  -8   2   7      100.15      113.18      4.09 o 
  -7   2   7       17.80       25.80      2.07 o 
  -6   2   7        7.17        2.94      1.52 o 
  -5   2   7       57.13       45.79      1.81 o 
  -4   2   7      307.13      268.40      2.97 o 
  -3   2   7     1427.28     1440.02     12.18 o 
  -2   2   7       90.07       77.96      1.41 o 
  -1   2   7     1406.46     1588.84     10.09 o 
   0   2   7      364.71      360.12      3.15 o 
   1   2   7      361.05      366.33      6.48 o 
   2   2   7      324.99      298.94      3.38 o 
   3   2   7       21.48        6.95      0.99 o 
   4   2   7      165.19      166.96      4.45 o 
   5   2   7      422.61      439.98      6.79 o 
   6   2   7       67.66       76.34      3.41 o 
   7   2   7        1.24       -1.97      1.97 o 
   8   2   7        0.05       -2.42      2.42 o 
   9   2   7        0.21       -3.02      3.02 o 
 -10   3   7        2.58        3.48      5.55 o 
  -9   3   7        3.02       12.63      3.70 o 
  -8   3   7       22.45       17.36      2.56 o 
  -7   3   7        1.15       -0.25      1.49 o 
  -6   3   7      242.50      196.05      3.66 o 
  -5   3   7       38.83       40.26      3.19 o 
  -4   3   7      123.10      132.36      2.08 o 
  -3   3   7      298.03      328.48      3.21 o 
  -2   3   7      329.16      340.36      3.12 o 
  -1   3   7       64.42       63.44      1.51 o 
   0   3   7       96.30      111.22      1.72 o 
   1   3   7       45.58       68.19      1.43 o 
   2   3   7      109.04       95.15      1.70 o 
   3   3   7      160.52      199.32      3.05 o 
   4   3   7       29.45       32.62      1.75 o 
   5   3   7        4.29        0.17      1.56 o 
   6   3   7       13.49       13.44      2.59 o 
   7   3   7       19.71       20.50      3.26 o 
   8   3   7        5.22        4.15      2.54 o 
   9   3   7        6.09        4.27      3.64 o 
 -10   4   7        4.19       16.07     11.05 o 
  -9   4   7       41.58       43.16      4.61 o 
  -8   4   7       44.31       57.26      3.48 o 
  -7   4   7      287.80      335.63      5.17 o 
  -6   4   7       12.73       20.66      1.87 o 
  -5   4   7       24.65       27.13      1.61 o 
  -4   4   7       35.00       26.24      1.55 o 
  -3   4   7      250.61      233.49      2.72 o 
  -2   4   7      140.67      127.34      1.91 o 
  -1   4   7      353.33      305.40      3.17 o 
   0   4   7     1108.10     1211.94      8.14 o 
   1   4   7      381.87      337.04      4.21 o 
   2   4   7     1721.92     1832.01     11.57 o 
   3   4   7       73.08       73.84      2.03 o 
   4   4   7      114.74      115.97      2.63 o 
   5   4   7      423.99      429.56      6.19 o 
   6   4   7       12.52       22.28      2.65 o 
   7   4   7        0.49       -0.21      2.21 o 
   8   4   7       15.76       17.26      3.06 o 
   9   4   7        9.85        9.73      3.39 o 
 -10   5   7       23.30       31.24      7.62 o 
  -9   5   7        1.63        1.87      3.73 o 
  -8   5   7       11.47        8.74      2.58 o 
  -7   5   7        1.49       -1.83      1.83 o 
  -6   5   7        0.75       -0.11      1.44 o 
  -5   5   7       21.88       32.84      2.61 o 
  -4   5   7      171.83      170.74      3.05 o 
  -3   5   7       82.03       81.27      1.69 o 
  -2   5   7        7.17        2.13      0.81 o 
  -1   5   7       11.77       16.09      1.08 o 
   0   5   7      870.59      968.63      7.08 o 
   1   5   7      803.62      862.78      6.57 o 
   2   5   7      574.39      507.37      4.69 o 
   3   5   7       26.74       16.35      1.44 o 
   4   5   7       90.10      102.69      2.48 o 
   5   5   7       26.41       11.86      2.24 o 
   6   5   7       33.31       41.07      3.10 o 
   7   5   7       26.86       24.35      3.10 o 
   8   5   7        1.08       -0.07      2.53 o 
   9   5   7        0.02       -2.26      3.89 o 
  -9   6   7       12.82       12.77      6.54 o 
  -8   6   7        3.31       -0.47      2.34 o 
  -7   6   7       17.07       13.63      2.12 o 
  -6   6   7       36.06       29.66      3.09 o 
  -5   6   7       13.56       14.21      1.91 o 
  -4   6   7       20.59       23.43      1.67 o 
  -3   6   7       12.88        7.73      1.08 o 
  -2   6   7       74.40       87.72      1.80 o 
  -1   6   7      506.09      481.65      4.31 o 
   0   6   7       36.61       34.81      1.48 o 
   1   6   7      271.29      263.65      3.52 o 
   2   6   7      609.69      594.97      5.41 o 
   3   6   7        0.14       -1.11      1.11 o 
   4   6   7        0.97       -1.31      1.31 o 
   5   6   7      191.04      175.99      4.54 o 
   6   6   7        4.12       -1.12      2.02 o 
   7   6   7        7.98        9.92      2.74 o 
   8   6   7        6.22        3.07      2.73 o 
  -9   7   7        7.16       -1.61      3.46 o 
  -8   7   7        6.10        2.46      2.49 o 
  -7   7   7       37.57       39.21      2.82 o 
  -6   7   7        0.03       -1.66      1.66 o 
  -5   7   7       36.09       40.36      3.35 o 
  -4   7   7       85.59       95.80      2.97 o 
  -3   7   7        3.24        2.38      1.28 o 
  -2   7   7      414.61      374.52      4.18 o 
  -1   7   7       12.35        6.34      0.97 o 
   0   7   7      203.50      217.02      3.05 o 
   1   7   7       88.76      102.08      2.15 o 
   2   7   7      139.51      135.73      2.54 o 
   3   7   7        3.25        4.08      1.29 o 
   4   7   7       20.82       10.33      1.67 o 
   5   7   7       81.54       94.82      3.68 o 
   6   7   7       41.85       43.61      3.48 o 
   7   7   7       44.54       41.17      3.86 o 
   8   7   7       10.80       12.97      3.52 o 
  -9   8   7       11.07       12.65      4.66 o 
  -8   8   7        3.90        5.97      3.17 o 
  -7   8   7        4.50        4.29      2.04 o 
  -6   8   7        8.31        2.46      2.40 o 
  -5   8   7      129.36      108.60      3.35 o 
  -4   8   7        6.27        3.48      1.64 o 
  -3   8   7        2.01        0.90      1.41 o 
  -2   8   7        4.78        4.08      1.21 o 
  -1   8   7        9.95        5.82      1.24 o 
   0   8   7      335.24      353.46      4.12 o 
   1   8   7        0.14        1.12      1.09 o 
   2   8   7       60.45       70.22      2.13 o 
   3   8   7      162.36      144.59      3.10 o 
   4   8   7      151.85      146.32      4.28 o 
   5   8   7       22.50       23.20      2.57 o 
   6   8   7        1.67       -1.31      2.41 o 
   7   8   7        0.09       -2.65      2.65 o 
   8   8   7        0.01       -3.01      3.01 o 
  -9   9   7        0.14       -2.92      4.14 o 
  -8   9   7        5.05        4.72      3.24 o 
  -7   9   7        9.69        4.50      2.78 o 
  -6   9   7        5.36       -1.91      1.91 o 
  -5   9   7       64.54       68.35      3.39 o 
  -4   9   7       29.33       29.70      2.36 o 
  -3   9   7       60.82       64.88      2.97 o 
  -2   9   7       44.19       46.70      2.32 o 
  -1   9   7       50.03       49.20      2.12 o 
   0   9   7      189.56      167.48      3.28 o 
   1   9   7       37.87       38.59      2.06 o 
   2   9   7       41.45       52.97      2.16 o 
   3   9   7        1.70       -1.04      1.51 o 
   4   9   7        0.04       -1.91      1.91 o 
   5   9   7       31.42       31.81      5.72 o 
   6   9   7        1.15        0.32      2.79 o 
   7   9   7        3.37        4.88      3.07 o 
   8   9   7        1.11       -1.20      4.05 o 
  -8  10   7       33.68       32.43      4.19 o 
  -7  10   7       58.31       72.47      4.73 o 
  -6  10   7        3.13        5.71      2.22 o 
  -5  10   7        5.43        1.78      1.90 o 
  -4  10   7        4.65        5.86      1.87 o 
  -3  10   7      141.56      132.78      3.57 o 
  -2  10   7       86.40       87.12      2.92 o 
  -1  10   7       43.25       41.66      2.17 o 
   0  10   7        4.32        2.68      1.35 o 
   1  10   7       54.32       63.25      2.87 o 
   2  10   7       20.26       28.58      2.23 o 
   3  10   7      182.12      165.92      5.10 o 
   4  10   7       89.87       92.91      4.17 o 
   5  10   7       13.38       16.24      2.62 o 
   6  10   7       38.61       51.32      4.27 o 
   7  10   7        6.68        7.74      5.21 o 
  -8  11   7        0.30       -4.18      4.18 o 
  -7  11   7        2.69        0.37      3.06 o 
  -6  11   7        0.26       -0.19      2.19 o 
  -5  11   7       31.80       35.70      2.81 o 
  -4  11   7      112.67      113.05      3.94 o 
  -3  11   7        0.01       -2.02      2.02 o 
  -2  11   7       36.42       37.80      2.37 o 
  -1  11   7       10.65       14.75      1.97 o 
   0  11   7        1.20       -1.13      1.39 o 
   1  11   7       10.76        4.96      1.75 o 
   2  11   7       13.00       20.39      2.79 o 
   3  11   7        0.00       -1.09      2.30 o 
   4  11   7        0.01       -2.46      2.46 o 
   5  11   7        2.76       -0.63      2.71 o 
   6  11   7        0.55       -5.32      5.81 o 
   7  11   7        3.47        6.56      3.53 o 
  -7  12   7       11.42       13.16      3.79 o 
  -6  12   7       26.66       26.99      2.99 o 
  -5  12   7       46.10       57.64      3.47 o 
  -4  12   7        3.42        0.82      2.22 o 
  -3  12   7       17.05       13.87      2.38 o 
  -2  12   7        0.33       -0.46      1.72 o 
  -1  12   7        6.69        7.82      1.91 o 
   0  12   7      145.05      142.92      3.57 o 
   1  12   7      129.46      113.26      4.15 o 
   2  12   7        0.05        2.16      2.30 o 
   3  12   7       43.97       64.34      6.34 o 
   4  12   7       59.83       86.14      7.08 o 
   5  12   7       21.76       23.29      4.62 o 
   6  12   7       26.82       18.32      4.35 o 
  -7  13   7       14.09       12.66      4.40 o 
  -6  13   7        0.02       -1.25      3.05 o 
  -5  13   7        1.19       -2.16      2.43 o 
  -4  13   7      117.78      131.60      4.86 o 
  -3  13   7       33.35       35.80      3.21 o 
  -2  13   7        0.22       -1.47      1.83 o 
  -1  13   7        0.54       -0.39      2.07 o 
   0  13   7       20.46       17.45      2.15 o 
   1  13   7        1.60       -1.92      1.94 o 
   2  13   7        4.21        5.24      2.80 o 
   3  13   7       24.78       19.05      5.02 o 
   4  13   7        3.77        0.60      3.04 o 
   5  13   7        6.33        6.54      3.29 o 
   6  13   7        0.91       -4.31      4.31 o 
  -6  14   7       20.74       15.29      4.53 o 
  -5  14   7       20.04        9.67      2.85 o 
  -4  14   7        1.65       -2.32      2.32 o 
  -3  14   7        0.89       -0.30      1.92 o 
  -2  14   7        3.47        3.37      2.18 o 
  -1  14   7        3.40        0.53      2.06 o 
   0  14   7        0.11       -2.06      2.20 o 
   1  14   7       24.36       18.15      2.91 o 
   2  14   7       25.77       35.02      4.18 o 
   3  14   7       15.81       21.36      3.64 o 
   4  14   7        0.06       -2.75      2.75 o 
   5  14   7        1.21       -0.10      3.30 o 
  -5  15   7        5.35        4.79      2.94 o 
  -4  15   7       32.00       40.46      3.70 o 
  -3  15   7        0.20       -1.07      2.30 o 
  -2  15   7        4.27       -2.22      2.22 o 
  -1  15   7       10.95       12.23      2.50 o 
   0  15   7        2.42       -1.05      2.11 o 
   1  15   7        5.17        4.75      2.79 o 
   2  15   7        2.62       -2.94      2.94 o 
   3  15   7        1.84       -0.53      3.14 o 
   4  15   7        1.18       -3.16      3.16 o 
   5  15   7        0.02       -3.43      4.49 o 
  -4  16   7        1.40       -0.83      2.50 o 
  -3  16   7       10.81       12.23      2.77 o 
  -2  16   7       12.53       15.99      3.01 o 
  -1  16   7       10.03       13.40      2.67 o 
   0  16   7        2.74       -0.05      2.95 o 
   1  16   7        0.08       -3.21      3.21 o 
   2  16   7        3.74        5.66      3.14 o 
   3  16   7        3.35       -0.58      3.35 o 
   4  16   7        0.59       -3.89      3.89 o 
  -3  17   7        0.00       -1.95      2.76 o 
  -2  17   7        0.09        0.25      3.12 o 
  -1  17   7        0.52       -2.51      2.51 o 
   0  17   7        0.80        0.45      4.69 o 
   1  17   7        0.01       -2.26      3.60 o 
   2  17   7        1.67       -1.44      4.01 o 
 -10   0   8        1.60        2.03      7.11 o 
  -9   0   8       50.22       43.99      5.80 o 
  -8   0   8       24.08       26.72      3.37 o 
  -7   0   8        0.68       -0.81      2.06 o 
  -6   0   8      444.58      393.68      7.64 o 
  -5   0   8      898.53      927.76     10.38 o 
  -4   0   8     2715.93     2806.61     23.70 o 
  -3   0   8     1337.40     1556.06     14.04 o 
  -2   0   8       85.10       79.26      1.73 o 
  -1   0   8       37.85       38.23      2.15 o 
   0   0   8      787.47      717.59      7.19 o 
   1   0   8      117.20      151.99      2.79 o 
   2   0   8     1311.33     1209.35     11.51 o 
   3   0   8       15.86       12.88      2.11 o 
   4   0   8      169.52      174.83      5.00 o 
   5   0   8      313.91      297.72      7.19 o 
   6   0   8       82.09       89.32      5.27 o 
   7   0   8        0.48       -2.65      2.65 o 
   8   0   8       10.39        2.35      4.08 o 
   9   0   8        0.24       -6.51      7.24 o 
 -10   1   8       24.74       28.71      6.11 o 
  -9   1   8       45.45       55.86      4.48 o 
  -8   1   8       20.61       28.20      2.51 o 
  -7   1   8       19.02       13.45      1.80 o 
  -6   1   8      160.71      125.89      2.62 o 
  -5   1   8       90.88       71.00      2.16 o 
  -4   1   8      357.98      337.13      3.61 o 
  -3   1   8        6.73        7.36      0.83 o 
  -2   1   8      125.55      114.52      1.55 o 
  -1   1   8       41.02       66.46      1.75 o 
   0   1   8     1775.17     1860.25     11.07 o 
   1   1   8      461.99      496.55      4.09 o 
   2   1   8       10.40       10.43      1.09 o 
   3   1   8       13.78       27.71      1.35 o 
   4   1   8       15.07       14.49      1.67 o 
   5   1   8       46.74       56.59      2.85 o 
   6   1   8       38.86       36.83      2.81 o 
   7   1   8       19.10       15.03      2.60 o 
   8   1   8        2.45        0.89      2.67 o 
   9   1   8        2.78       -0.35      2.87 o 
 -10   2   8        6.86        4.45      7.37 o 
  -9   2   8       33.47       31.58      4.91 o 
  -8   2   8        1.77        0.18      1.95 o 
  -7   2   8       57.09       55.46      3.13 o 
  -6   2   8     1195.05     1159.35      9.23 o 
  -5   2   8       71.39       82.44      2.02 o 
  -4   2   8      200.46      217.65      2.71 o 
  -3   2   8     2811.17     2824.17     16.50 o 
  -2   2   8     2347.05     2477.36     15.27 o 
  -1   2   8       77.36       53.73      1.10 o 
   0   2   8       39.15       47.81      1.15 o 
   1   2   8       73.05       90.76      1.66 o 
   2   2   8     1103.12     1084.64      7.50 o 
   3   2   8        9.45        4.12      0.99 o 
   4   2   8       77.42       72.86      2.43 o 
   5   2   8       50.44       41.49      2.56 o 
   6   2   8        5.47        2.07      1.89 o 
   7   2   8       15.81       18.11      2.65 o 
   8   2   8       22.44       29.36      3.63 o 
   9   2   8        2.58       -2.35      3.70 o 
 -10   3   8       44.29       69.34     10.92 o 
  -9   3   8       31.73       41.29      4.60 o 
  -8   3   8      113.33      110.57      4.41 o 
  -7   3   8      117.20      123.07      2.97 o 
  -6   3   8     1219.81     1278.07     12.30 o 
  -5   3   8      558.95      543.00      5.43 o 
  -4   3   8      314.66      245.48      2.93 o 
  -3   3   8        7.60        7.18      0.87 o 
  -2   3   8     1660.94     1595.32     10.16 o 
  -1   3   8       53.99       70.22      1.46 o 
   0   3   8       46.34       46.45      1.42 o 
   1   3   8      100.26      101.98      1.91 o 
   2   3   8       22.95       16.00      1.75 o 
   3   3   8       21.97       17.01      1.32 o 
   4   3   8        0.01       -1.00      1.26 o 
   5   3   8       44.91       52.37      2.82 o 
   6   3   8        1.70       -0.80      1.96 o 
   7   3   8        1.84       -0.78      2.24 o 
   8   3   8        0.03       -2.29      2.51 o 
   9   3   8        1.20       -0.63      3.13 o 
  -9   4   8        0.02       -0.75      3.32 o 
  -8   4   8        3.72        1.93      2.26 o 
  -7   4   8       20.64       20.70      2.09 o 
  -6   4   8      283.00      285.66      3.97 o 
  -5   4   8        3.28        0.50      1.10 o 
  -4   4   8       25.84       33.20      1.61 o 
  -3   4   8      203.96      208.79      2.62 o 
  -2   4   8       10.22        9.06      0.93 o 
  -1   4   8        0.98        1.24      1.59 o 
   0   4   8        4.50        2.19      0.79 o 
   1   4   8       16.92       29.08      1.55 o 
   2   4   8       84.09      102.48      2.23 o 
   3   4   8       43.91       51.58      2.02 o 
   4   4   8       29.90       13.82      1.75 o 
   5   4   8       35.97       54.88      2.87 o 
   6   4   8        2.79        5.70      2.16 o 
   7   4   8        0.08       -2.16      2.16 o 
   8   4   8        0.73       -3.28      3.28 o 
   9   4   8        4.27        1.86      3.53 o 
  -9   5   8       13.15       11.33      4.77 o 
  -8   5   8       20.55       22.19      3.16 o 
  -7   5   8       52.94       59.45      2.76 o 
  -6   5   8      444.89      431.76      5.75 o 
  -5   5   8      147.78      140.12      2.86 o 
  -4   5   8      412.80      406.25      4.55 o 
  -3   5   8       38.72       33.71      1.54 o 
  -2   5   8       53.22       35.49      1.39 o 
  -1   5   8      108.75      107.79      1.99 o 
   0   5   8      510.11      548.74      4.90 o 
   1   5   8        0.67        2.57      1.29 o 
   2   5   8       22.06       19.41      1.25 o 
   3   5   8      214.21      216.27      3.52 o 
   4   5   8       85.85       68.63      2.45 o 
   5   5   8       89.86       89.04      3.14 o 
   6   5   8        2.65       -1.62      2.00 o 
   7   5   8        0.66       -1.77      2.92 o 
   8   5   8        2.21       -1.64      2.59 o 
  -9   6   8        2.47       -3.09      3.28 o 
  -8   6   8        5.60        3.13      2.71 o 
  -7   6   8        2.22       -0.47      1.91 o 
  -6   6   8       16.07       17.96      2.12 o 
  -5   6   8       89.04       90.05      2.61 o 
  -4   6   8      319.20      311.91      4.05 o 
  -3   6   8       20.41       22.08      1.44 o 
  -2   6   8       64.41       59.16      1.59 o 
  -1   6   8       43.85       42.17      1.67 o 
   0   6   8      609.33      643.22      5.64 o 
   1   6   8      204.60      175.29      2.73 o 
   2   6   8      436.25      394.62      4.32 o 
   3   6   8       64.65       74.57      2.38 o 
   4   6   8       25.66       31.75      2.06 o 
   5   6   8       42.12       44.43      3.12 o 
   6   6   8        1.33       -0.03      2.21 o 
   7   6   8        9.34       12.73      2.47 o 
   8   6   8       19.29       23.70      3.16 o 
  -9   7   8        0.81       -3.47      3.70 o 
  -8   7   8        1.66       -0.14      4.00 o 
  -7   7   8        8.35        8.30      2.32 o 
  -6   7   8        0.45       -0.70      1.69 o 
  -5   7   8       88.30       84.44      3.12 o 
  -4   7   8       55.80       60.41      2.37 o 
  -3   7   8        2.21       -0.50      1.47 o 
  -2   7   8        7.35        1.01      1.03 o 
  -1   7   8      103.87       90.02      2.08 o 
   0   7   8       10.01        5.05      1.12 o 
   1   7   8       37.55       54.69      2.16 o 
   2   7   8        0.21       -1.05      1.05 o 
   3   7   8       99.14       78.95      2.45 o 
   4   7   8       28.03       31.66      2.16 o 
   5   7   8       11.57       18.51      3.58 o 
   6   7   8       16.94       14.60      2.65 o 
   7   7   8        4.08        4.33      3.03 o 
   8   7   8        1.69        0.66      3.14 o 
  -9   8   8        1.40       -0.34      3.38 o 
  -8   8   8       11.20        6.77      3.24 o 
  -7   8   8       22.92       24.09      2.78 o 
  -6   8   8       29.12       45.07      3.10 o 
  -5   8   8       15.32       17.75      2.44 o 
  -4   8   8       81.06       80.51      3.22 o 
  -3   8   8      152.09      152.41      3.25 o 
  -2   8   8      815.63      797.31      7.16 o 
  -1   8   8      265.77      243.09      3.61 o 
   0   8   8      170.61      158.90      2.80 o 
   1   8   8      127.78      118.44      2.48 o 
   2   8   8      273.70      262.43      3.73 o 
   3   8   8       20.24       26.08      2.23 o 
   4   8   8       19.54       30.23      2.48 o 
   5   8   8        0.13       -0.42      2.18 o 
   6   8   8       18.03       19.11      3.15 o 
   7   8   8       12.83       12.81      3.39 o 
   8   8   8        7.61        8.20      3.60 o 
  -8   9   8        9.17       10.54      3.23 o 
  -7   9   8       36.65       31.01      3.25 o 
  -6   9   8       87.37       81.48      3.70 o 
  -5   9   8      115.16      101.47      3.54 o 
  -4   9   8      396.49      390.11      6.08 o 
  -3   9   8       11.09        6.52      1.58 o 
  -2   9   8      172.81      168.83      3.48 o 
  -1   9   8      287.31      280.59      4.12 o 
   0   9   8        6.92        6.67      1.49 o 
   1   9   8       23.21       29.35      1.96 o 
   2   9   8      131.09      103.94      2.77 o 
   3   9   8       42.75       48.65      2.82 o 
   4   9   8       14.46       10.89      2.26 o 
   5   9   8        1.35        2.14      2.79 o 
   6   9   8        1.22       -2.67      2.67 o 
   7   9   8        0.53        3.50      3.26 o 
   8   9   8        0.20       -5.59      7.62 o 
  -8  10   8        1.25       -2.64      3.26 o 
  -7  10   8        0.19       -2.54      2.81 o 
  -6  10   8       50.82       54.61      4.34 o 
  -5  10   8        2.75       -1.84      1.84 o 
  -4  10   8       35.03       41.00      2.83 o 
  -3  10   8       65.70       60.09      2.79 o 
  -2  10   8      228.85      210.17      4.00 o 
  -1  10   8       24.10       27.39      1.91 o 
   0  10   8        1.05        0.21      1.40 o 
   1  10   8        3.82       -1.53      1.53 o 
   2  10   8        0.34       -0.41      1.87 o 
   3  10   8       24.11       20.84      2.89 o 
   4  10   8        1.76        1.87      2.06 o 
   5  10   8       11.84       11.14      2.59 o 
   6  10   8        2.45        0.17      2.74 o 
   7  10   8        1.79        7.45      3.62 o 
  -8  11   8       42.33       41.97      5.76 o 
  -7  11   8       30.94       37.53      6.16 o 
  -6  11   8       27.51       36.94      3.40 o 
  -5  11   8       13.15       16.52      2.44 o 
  -4  11   8      121.04      124.29      3.87 o 
  -3  11   8       48.17       46.62      2.62 o 
  -2  11   8      139.71      134.17      3.42 o 
  -1  11   8        2.86        1.27      1.68 o 
   0  11   8        0.02       -1.65      1.65 o 
   1  11   8       19.50       20.23      3.03 o 
   2  11   8       28.72       34.57      2.86 o 
   3  11   8       85.42       83.63      4.62 o 
   4  11   8        3.33        1.27      2.68 o 
   5  11   8        5.91        6.08      2.88 o 
   6  11   8        0.26        2.41      3.39 o 
   7  11   8        0.50       -3.66      3.66 o 
  -7  12   8        0.23       -1.86      3.51 o 
  -6  12   8        0.16       -0.03      2.53 o 
  -5  12   8       29.07       25.44      2.79 o 
  -4  12   8      123.28      127.01      3.74 o 
  -3  12   8       29.82       27.33      2.54 o 
  -2  12   8       31.32       35.57      2.73 o 
  -1  12   8       66.17       84.58      3.59 o 
   0  12   8       55.41       56.35      3.13 o 
   1  12   8        4.64        5.25      2.00 o 
   2  12   8       22.40       35.15      3.53 o 
   3  12   8       34.85       45.05      3.83 o 
   4  12   8       38.25       32.42      4.88 o 
   5  12   8        0.49        1.84      3.13 o 
   6  12   8        0.95        6.85      4.00 o 
  -7  13   8        3.28        4.92      4.99 o 
  -6  13   8        1.05        4.37      3.36 o 
  -5  13   8        0.57       -1.79      2.76 o 
  -4  13   8       60.06       48.89      3.05 o 
  -3  13   8       11.03        6.96      2.27 o 
  -2  13   8        9.00        5.07      2.18 o 
  -1  13   8        6.69        5.82      2.04 o 
   0  13   8        1.16        0.05      2.23 o 
   1  13   8        3.24        1.97      2.12 o 
   2  13   8        2.60        1.04      2.69 o 
   3  13   8        0.76        0.90      2.87 o 
   4  13   8        4.02        8.30      3.36 o 
   5  13   8        0.02       -1.97      3.17 o 
   6  13   8        0.56       -3.56      5.84 o 
  -6  14   8        0.10       -3.96      3.96 o 
  -5  14   8       25.60       24.97      3.46 o 
  -4  14   8       51.74       52.55      3.46 o 
  -3  14   8        1.38       -1.09      2.50 o 
  -2  14   8       28.83       28.06      2.75 o 
  -1  14   8       55.22       59.77      3.40 o 
   0  14   8       33.61       45.93      3.45 o 
   1  14   8        4.15        2.56      2.91 o 
   2  14   8       20.33       18.09      3.48 o 
   3  14   8       27.84       24.76      3.78 o 
   4  14   8       25.42       35.15      4.10 o 
   5  14   8        3.15        2.49      3.34 o 
  -5  15   8        0.94       -2.47      2.47 o 
  -4  15   8        0.30       -1.96      2.64 o 
  -3  15   8        2.18       -0.57      2.45 o 
  -2  15   8        0.53       -2.28      2.28 o 
  -1  15   8        0.47        1.65      2.37 o 
   0  15   8       22.25       18.62      3.00 o 
   1  15   8       17.28       13.92      3.58 o 
   2  15   8        0.02       -2.96      2.96 o 
   3  15   8        0.00       -3.06      3.06 o 
   4  15   8        2.80       -2.70      3.20 o 
  -4  16   8       10.72        6.21      3.04 o 
  -3  16   8        1.87       -2.67      2.67 o 
  -2  16   8       13.48       14.29      2.77 o 
  -1  16   8       19.42       22.70      2.88 o 
   0  16   8        9.22        4.87      3.78 o 
   1  16   8        1.89        0.77      3.68 o 
   2  16   8        1.50       -3.10      3.10 o 
   3  16   8        6.91        7.58      3.68 o 
  -3  17   8        9.51        5.83      3.66 o 
  -2  17   8        8.91       13.38      3.23 o 
  -1  17   8        0.04       -2.38      2.71 o 
   0  17   8        0.48       -0.78      3.21 o 
   1  17   8        1.03        0.98      3.65 o 
   2  17   8        5.00       11.18      7.11 o 
 -10   1   9       72.16       68.93      8.05 o 
  -9   1   9      139.88      141.17     13.33 o 
  -8   1   9      264.41      257.83      7.52 o 
  -7   1   9       71.13       68.16      2.82 o 
  -6   1   9       40.76       36.80      2.32 o 
  -5   1   9     1079.44     1092.02      8.39 o 
  -4   1   9     1217.39     1166.57      9.01 o 
  -3   1   9       67.26       83.57      1.51 o 
  -2   1   9      898.24      938.55      7.21 o 
  -1   1   9     6547.55     7035.83     43.66 o 
   0   1   9      510.24      595.48      4.62 o 
   1   1   9       94.64       94.47      1.64 o 
   2   1   9      146.60      157.04      2.20 o 
   3   1   9       41.51       39.18      2.40 o 
   4   1   9       17.73       12.30      1.73 o 
   5   1   9        1.24       -1.55      1.55 o 
   6   1   9       12.51        7.92      2.14 o 
   7   1   9       15.46       12.17      2.50 o 
   8   1   9        1.05       -2.80      2.80 o 
   9   1   9        3.12        3.53      3.96 o 
 -10   2   9        1.31        3.99      5.85 o 
  -9   2   9        0.89        1.23      4.03 o 
  -8   2   9       18.25       22.15      2.63 o 
  -7   2   9        9.59       13.28      2.17 o 
  -6   2   9      121.85      125.27      2.73 o 
  -5   2   9        0.28       -1.01      1.01 o 
  -4   2   9      750.04      733.07      6.07 o 
  -3   2   9       28.35       17.86      1.06 o 
  -2   2   9        1.38        5.46      0.71 o 
  -1   2   9        8.41        7.35      1.05 o 
   0   2   9     2309.32     2350.94     20.04 o 
   1   2   9        0.41       -0.23      0.66 o 
   2   2   9       41.91       36.01      1.69 o 
   3   2   9       21.83       24.24      1.46 o 
   4   2   9      221.52      232.11      4.27 o 
   5   2   9       43.78       49.54      2.78 o 
   6   2   9       36.25       50.03      3.08 o 
   7   2   9        3.60        4.77      2.50 o 
   8   2   9        4.89        2.31      2.76 o 
   9   2   9        3.20        4.10      3.58 o 
 -10   3   9       15.51        8.64      9.91 o 
  -9   3   9        7.21        1.97      3.97 o 
  -8   3   9        1.90       -1.06      2.11 o 
  -7   3   9       86.58       81.14      3.16 o 
  -6   3   9       19.53       21.17      1.76 o 
  -5   3   9      100.05      114.79      2.46 o 
  -4   3   9      297.54      273.99      3.18 o 
  -3   3   9      165.14      153.33      2.32 o 
  -2   3   9      534.10      554.14      4.70 o 
  -1   3   9      299.19      305.64      3.14 o 
   0   3   9      201.27      174.41      2.34 o 
   1   3   9        4.03        7.99      1.18 o 
   2   3   9        9.80       15.59      1.03 o 
   3   3   9       55.66       53.96      1.97 o 
   4   3   9        2.87        3.56      1.44 o 
   5   3   9      193.28      192.79      4.24 o 
   6   3   9       20.98       13.77      2.39 o 
   7   3   9        3.76        3.58      2.29 o 
   8   3   9        1.52       -1.38      2.75 o 
   9   3   9        4.55        4.84      4.93 o 
  -9   4   9        0.07       -1.43      4.18 o 
  -8   4   9       66.36       75.87      3.94 o 
  -7   4   9       21.08       23.01      1.98 o 
  -6   4   9      263.66      244.14      4.24 o 
  -5   4   9       14.54       13.60      1.45 o 
  -4   4   9      196.69      202.82      3.07 o 
  -3   4   9       97.02       97.70      1.88 o 
  -2   4   9       59.38       49.62      1.80 o 
  -1   4   9       39.46       49.27      1.50 o 
   0   4   9     2446.38     2453.20     14.81 o 
   1   4   9      278.74      277.53      3.27 o 
   2   4   9      652.03      633.37      5.48 o 
   3   4   9       31.60       41.45      1.83 o 
   4   4   9        2.69        4.04      1.59 o 
   5   4   9        0.47       -0.33      2.39 o 
   6   4   9      130.56      124.79      7.25 o 
   7   4   9       40.20       47.95      3.60 o 
   8   4   9       14.49       21.37      3.30 o 
  -9   5   9       19.18       25.65      9.02 o 
  -8   5   9       49.55       45.61      3.65 o 
  -7   5   9       97.00       86.02      3.37 o 
  -6   5   9      193.50      175.58      3.69 o 
  -5   5   9       71.73       70.06      2.60 o 
  -4   5   9        9.89        3.63      1.11 o 
  -3   5   9       51.81       46.75      1.64 o 
  -2   5   9      156.11      127.69      2.25 o 
  -1   5   9      453.20      447.47      4.41 o 
   0   5   9      476.86      510.52      4.80 o 
   1   5   9      168.82      189.33      2.79 o 
   2   5   9        2.35        0.14      1.05 o 
   3   5   9      255.35      226.46      3.70 o 
   4   5   9      299.50      265.24      5.77 o 
   5   5   9      148.81      137.22      3.83 o 
   6   5   9        1.84       -0.29      2.05 o 
   7   5   9        1.03        1.34      2.33 o 
   8   5   9        0.77       -2.83      2.83 o 
  -9   6   9        3.15       -4.70      4.94 o 
  -8   6   9        0.96       -2.09      2.09 o 
  -7   6   9        0.10       -1.76      1.76 o 
  -6   6   9      178.54      179.02      4.13 o 
  -5   6   9        2.90        1.99      1.47 o 
  -4   6   9        1.99        0.43      1.18 o 
  -3   6   9       46.20       55.91      2.00 o 
  -2   6   9      188.43      180.18      2.82 o 
  -1   6   9        5.63        1.59      1.02 o 
   0   6   9      314.00      359.15      4.04 o 
   1   6   9       36.17       44.46      1.86 o 
   2   6   9       11.04       13.15      1.37 o 
   3   6   9      100.81      105.62      2.69 o 
   4   6   9       24.62       26.02      2.26 o 
   5   6   9       12.25       16.80      2.55 o 
   6   6   9        9.15        6.27      2.37 o 
   7   6   9        4.49        0.13      2.41 o 
   8   6   9        2.40        1.96      2.95 o 
  -9   7   9       56.62       68.83     12.70 o 
  -8   7   9       92.25      113.59      4.42 o 
  -7   7   9       77.22       84.88      3.48 o 
  -6   7   9      285.29      289.64      5.32 o 
  -5   7   9      417.65      415.57      6.24 o 
  -4   7   9      369.96      359.51      4.99 o 
  -3   7   9      104.63      115.41      2.73 o 
  -2   7   9      137.45      119.16      2.28 o 
  -1   7   9      543.02      524.30      5.22 o 
   0   7   9      211.62      195.38      3.08 o 
   1   7   9      177.20      157.66      2.79 o 
   2   7   9      316.64      311.85      4.45 o 
   3   7   9      398.18      384.93      5.18 o 
   4   7   9      103.29      104.00      3.59 o 
   5   7   9       47.50       57.16      4.06 o 
   6   7   9        8.65        9.84      2.71 o 
   7   7   9        8.58        8.63      3.01 o 
   8   7   9        0.43       -3.60      4.66 o 
  -9   8   9        0.48       -0.79      5.61 o 
  -8   8   9       15.71       11.53      2.93 o 
  -7   8   9       16.83       13.46      3.51 o 
  -6   8   9        0.63        1.11      1.80 o 
  -5   8   9       65.93       76.41      3.68 o 
  -4   8   9       85.74       87.98      3.39 o 
  -3   8   9      171.13      169.44      3.43 o 
  -2   8   9        2.45        2.85      1.29 o 
  -1   8   9        0.01       -1.31      1.31 o 
   0   8   9        2.28        1.54      1.23 o 
   1   8   9       90.12       85.23      2.29 o 
   2   8   9       19.62       17.20      1.79 o 
   3   8   9      325.13      310.97      4.73 o 
   4   8   9        0.03       -0.57      1.85 o 
   5   8   9       16.26       10.05      2.47 o 
   6   8   9        0.98       -2.55      2.55 o 
   7   8   9        7.03        8.55      3.73 o 
   8   8   9        6.55        7.41      4.28 o 
  -8   9   9       28.52       18.89      5.35 o 
  -7   9   9       59.72       64.68      4.10 o 
  -6   9   9       55.14       73.96      3.56 o 
  -5   9   9      113.46      109.72      3.82 o 
  -4   9   9      171.65      161.42      3.71 o 
  -3   9   9       98.14       95.30      2.88 o 
  -2   9   9      285.35      265.28      4.40 o 
  -1   9   9      555.26      563.49      6.52 o 
   0   9   9      272.36      264.12      4.27 o 
   1   9   9       54.26       63.02      2.60 o 
   2   9   9       87.49       96.63      2.85 o 
   3   9   9       91.67       90.80      2.99 o 
   4   9   9       14.96       14.94      2.47 o 
   5   9   9       11.75       17.20      3.39 o 
   6   9   9       11.50        8.55      3.14 o 
   7   9   9        2.27        3.65      3.12 o 
  -8  10   9       13.36       10.42      3.70 o 
  -7  10   9        8.82       14.03      2.87 o 
  -6  10   9        6.05        4.98      2.55 o 
  -5  10   9       19.53       16.73      2.59 o 
  -4  10   9      238.20      227.69      4.47 o 
  -3  10   9        1.13       -1.55      1.55 o 
  -2  10   9        9.65       12.14      1.88 o 
  -1  10   9        0.08       -1.45      1.45 o 
   0  10   9       16.53       13.61      1.80 o 
   1  10   9       21.84       23.28      2.10 o 
   2  10   9       23.74       24.90      2.53 o 
   3  10   9       22.92       22.16      4.80 o 
   4  10   9       36.62       50.53      3.80 o 
   5  10   9       17.92       23.18      3.52 o 
   6  10   9        5.67       -1.66      3.15 o 
   7  10   9        9.00       10.16      3.65 o 
  -8  11   9        3.97        3.16      3.34 o 
  -7  11   9        4.50       -0.15      3.23 o 
  -6  11   9        6.66        3.67      2.18 o 
  -5  11   9       13.89       15.69      2.42 o 
  -4  11   9       41.42       36.92      2.84 o 
  -3  11   9        9.20        7.85      1.99 o 
  -2  11   9        8.75        8.80      1.92 o 
  -1  11   9        2.90       -0.57      1.81 o 
   0  11   9        6.41        3.49      1.82 o 
   1  11   9        0.35       -0.90      1.71 o 
   2  11   9       19.20       19.15      2.52 o 
   3  11   9       10.06       13.82      2.97 o 
   4  11   9        0.41        1.29      2.52 o 
   5  11   9        8.68        6.61      5.27 o 
   6  11   9        0.14       -2.40      3.37 o 
  -7  12   9        0.13       -2.70      2.70 o 
  -6  12   9        8.54        4.28      2.94 o 
  -5  12   9       48.21       52.23      4.43 o 
  -4  12   9      103.87      116.57      4.33 o 
  -3  12   9        0.05       -1.87      1.87 o 
  -2  12   9       96.51      105.53      3.88 o 
  -1  12   9       86.45       94.51      3.73 o 
   0  12   9        5.13        4.79      1.99 o 
   1  12   9        4.79        2.90      2.71 o 
   2  12   9       21.94       23.49      2.98 o 
   3  12   9       10.10       11.50      3.09 o 
   4  12   9       44.51       41.75      4.10 o 
   5  12   9       11.34        8.11      4.02 o 
   6  12   9        1.76        5.54      3.96 o 
  -6  13   9       18.07       17.51      3.02 o 
  -5  13   9        1.08       -2.46      2.46 o 
  -4  13   9       15.22       12.79      2.69 o 
  -3  13   9       73.60       83.61      4.18 o 
  -2  13   9       28.67       33.31      2.78 o 
  -1  13   9       15.24       19.98      2.47 o 
   0  13   9       21.25       19.95      2.71 o 
   1  13   9       31.41       35.34      3.21 o 
   2  13   9        0.13       -2.40      2.68 o 
   3  13   9        2.99       -2.65      2.65 o 
   4  13   9        1.25       -3.48      3.48 o 
   5  13   9       15.70       15.52      3.66 o 
  -6  14   9        0.76       -2.97      3.40 o 
  -5  14   9        3.58        0.11      2.65 o 
  -4  14   9        1.79        1.45      2.46 o 
  -3  14   9        2.46       -2.42      2.59 o 
  -2  14   9       11.32        7.37      2.34 o 
  -1  14   9        4.04       -0.99      2.40 o 
   0  14   9        0.20       -1.51      2.38 o 
   1  14   9       12.34       16.75      2.97 o 
   2  14   9       19.24       17.61      3.47 o 
   3  14   9        1.48        0.59      3.13 o 
   4  14   9        6.01        5.51      3.54 o 
   5  14   9        0.02       -0.62      3.57 o 
  -5  15   9        6.22        4.32      2.83 o 
  -4  15   9        1.96       -2.39      2.70 o 
  -3  15   9       22.01       23.86      3.09 o 
  -2  15   9       16.56       19.08      2.90 o 
  -1  15   9        3.22        0.99      2.58 o 
   0  15   9        1.74        3.03      2.67 o 
   1  15   9       10.61       12.30      4.28 o 
   2  15   9        9.31       13.35      6.97 o 
   3  15   9        0.07       -3.13      3.13 o 
   4  15   9        0.22       -0.91      3.67 o 
  -4  16   9        1.77        2.18      3.40 o 
  -3  16   9        2.38       -0.67      3.04 o 
  -2  16   9        0.21       -2.33      2.85 o 
  -1  16   9        6.42        6.86      2.96 o 
   0  16   9        0.33       -0.26      2.93 o 
   1  16   9        3.63        2.04      4.07 o 
   2  16   9        0.19       -3.18      3.18 o 
   3  16   9        1.31       -2.49      3.61 o 
  -2  17   9        0.33       -2.07      2.96 o 
  -1  17   9        0.30        0.06      3.54 o 
   0  17   9        2.47       -2.39      3.62 o 
   1  17   9        0.86        3.03      5.02 o 
 -10   0  10        0.61        0.25      9.40 o 
  -9   0  10       36.91       48.39      6.15 o 
  -8   0  10       60.63       52.35      9.52 o 
  -7   0  10        6.44        2.50      4.32 o 
  -6   0  10       75.38       89.68      6.73 o 
  -5   0  10        3.21        1.96      1.54 o 
  -4   0  10      133.52      128.46      3.14 o 
  -3   0  10      201.04      220.94      3.60 o 
  -2   0  10      639.50      721.89     10.01 o 
  -1   0  10       31.80        8.40      1.71 o 
   0   0  10       84.86       73.72      4.09 o 
   1   0  10      233.34      255.81      4.03 o 
   2   0  10        1.20        3.02      1.01 o 
   3   0  10      110.70      104.58      3.88 o 
   4   0  10       94.71       95.30      4.15 o 
   5   0  10       67.31       68.80      4.96 o 
   6   0  10       33.22       41.88      4.18 o 
   7   0  10        9.07        9.38      3.32 o 
   8   0  10        9.10       -1.79      3.95 o 
 -10   1  10        8.14       10.11      6.73 o 
  -9   1  10       53.39       52.83      9.64 o 
  -8   1  10       45.59       48.27      5.02 o 
  -7   1  10        0.02        0.59      2.86 o 
  -6   1  10       28.32       19.45      2.24 o 
  -5   1  10      474.92      482.14      4.95 o 
  -4   1  10      669.98      648.20      5.75 o 
  -3   1  10      193.32      180.32      2.54 o 
  -2   1  10      114.42       96.92      2.40 o 
  -1   1  10     2717.17     2975.83     23.42 o 
   0   1  10      718.59      749.19      5.57 o 
   1   1  10       33.31       36.92      1.71 o 
   2   1  10        6.14        0.49      0.75 o 
   3   1  10      190.04      179.85      3.47 o 
   4   1  10      168.60      160.72      3.64 o 
   5   1  10      152.13      143.16      3.78 o 
   6   1  10        0.54       -1.12      1.96 o 
   7   1  10        1.71        0.93      2.26 o 
   8   1  10        0.15       -1.65      2.84 o 
 -10   2  10        1.17        9.67      5.98 o 
  -9   2  10        2.39        3.15      3.85 o 
  -8   2  10       36.06       35.15      3.52 o 
  -7   2  10        6.01        7.27      2.55 o 
  -6   2  10       14.57       21.28      2.01 o 
  -5   2  10        0.01       -1.07      1.07 o 
  -4   2  10       43.85       49.62      1.86 o 
  -3   2  10       79.75       80.30      1.92 o 
  -2   2  10      269.91      251.83      3.14 o 
  -1   2  10       10.16       26.20      1.32 o 
   0   2  10       31.90       39.82      2.71 o 
   1   2  10      532.92      576.10      4.87 o 
   2   2  10        0.34       -0.75      0.77 o 
   3   2  10       35.89       45.68      2.26 o 
   4   2  10       65.93       58.82      2.83 o 
   5   2  10        1.47        2.35      1.79 o 
   6   2  10      145.87      156.61      4.28 o 
   7   2  10       16.17       21.99      3.09 o 
   8   2  10        0.57       -2.85      4.30 o 
  -9   3  10      129.76      132.75      9.66 o 
  -8   3  10      134.84      143.09      5.16 o 
  -7   3  10      155.37      171.60      5.37 o 
  -6   3  10        0.08       -1.30      1.30 o 
  -5   3  10      553.40      537.90      6.05 o 
  -4   3  10      954.34      895.70     11.09 o 
  -3   3  10     1649.78     1559.77     11.37 o 
  -2   3  10      642.75      633.92      5.85 o 
  -1   3  10     2090.80     2104.12     12.90 o 
   0   3  10      538.07      542.54      4.71 o 
   1   3  10     2789.31     2712.61     16.18 o 
   2   3  10      474.39      478.70      4.56 o 
   3   3  10      838.62      817.03      7.55 o 
   4   3  10      675.71      637.19      7.63 o 
   5   3  10      204.94      232.56      4.79 o 
   6   3  10        0.27       -2.11      2.11 o 
   7   3  10       14.82       11.60      2.69 o 
   8   3  10        1.48        1.63      2.77 o 
  -9   4  10        0.83       -4.18      4.18 o 
  -8   4  10        0.84        0.43      2.59 o 
  -7   4  10       29.15       26.12      2.47 o 
  -6   4  10       12.94        3.56      2.01 o 
  -5   4  10      375.86      334.67      4.76 o 
  -4   4  10       18.73       20.66      1.82 o 
  -3   4  10       94.16      100.08      2.30 o 
  -2   4  10       52.09       55.11      1.55 o 
  -1   4  10      361.14      395.39      4.22 o 
   0   4  10       84.92       97.88      1.96 o 
   1   4  10       32.50       31.65      1.51 o 
   2   4  10       14.38       31.26      1.53 o 
   3   4  10       22.78       25.60      1.78 o 
   4   4  10       39.65       32.77      2.42 o 
   5   4  10       15.03       11.12      2.02 o 
   6   4  10        1.67       -0.40      2.21 o 
   7   4  10        0.08       -2.34      2.34 o 
   8   4  10        0.72       -1.86      2.87 o 
  -9   5  10       60.76       64.38     11.05 o 
  -8   5  10       58.61       68.29     13.28 o 
  -7   5  10       86.00      101.98      4.20 o 
  -6   5  10       17.81       19.67      2.42 o 
  -5   5  10      652.03      622.27      6.91 o 
  -4   5  10      385.65      380.35      4.95 o 
  -3   5  10       58.04       63.26      2.05 o 
  -2   5  10      110.61       91.94      2.05 o 
  -1   5  10     1300.91     1255.73      9.02 o 
   0   5  10       47.81       52.30      2.42 o 
   1   5  10     1294.20     1263.19      9.18 o 
   2   5  10      468.69      490.55      5.52 o 
   3   5  10      149.45      147.31      3.27 o 
   4   5  10      144.36      124.58      3.39 o 
   5   5  10      120.03      102.89      3.30 o 
   6   5  10        0.00       -0.32      2.12 o 
   7   5  10       22.14       25.39      3.22 o 
   8   5  10        7.73        5.14      3.51 o 
  -9   6  10        0.00       -4.63      4.63 o 
  -8   6  10       12.32        5.49      2.54 o 
  -7   6  10        9.52        9.05      2.37 o 
  -6   6  10        0.28        1.04      1.62 o 
  -5   6  10      202.77      187.12      4.05 o 
  -4   6  10       80.80       86.39      2.74 o 
  -3   6  10      203.44      208.33      3.55 o 
  -2   6  10       11.76       10.01      1.20 o 
  -1   6  10        8.05        9.08      1.24 o 
   0   6  10       54.39       51.51      1.92 o 
   1   6  10      168.68      158.67      2.77 o 
   2   6  10       75.94       74.95      2.36 o 
   3   6  10        5.18        0.67      1.43 o 
   4   6  10       67.46       86.57      3.30 o 
   5   6  10      172.99      162.17      4.66 o 
   6   6  10       36.73       51.06      3.61 o 
   7   6  10       16.39       21.01      3.26 o 
   8   6  10        1.48        1.03      3.06 o 
  -9   7  10        0.15       -1.52      5.30 o 
  -8   7  10        2.16        2.43      2.51 o 
  -7   7  10       11.95       10.98      2.54 o 
  -6   7  10        0.05       -1.69      1.69 o 
  -5   7  10       22.02       21.65      2.53 o 
  -4   7  10        8.61        3.41      1.60 o 
  -3   7  10      151.57      150.35      3.50 o 
  -2   7  10        3.92       -0.19      1.12 o 
  -1   7  10        0.10       -0.54      1.12 o 
   0   7  10       68.34       59.08      2.48 o 
   1   7  10       23.28       23.89      1.65 o 
   2   7  10        7.40        4.82      1.45 o 
   3   7  10       14.39        7.13      1.68 o 
   4   7  10       63.85       61.54      3.29 o 
   5   7  10       22.44       19.01      2.58 o 
   6   7  10        0.22       -2.25      2.25 o 
   7   7  10        7.67        3.97      2.75 o 
   8   7  10        0.22       -0.93      3.32 o 
  -9   8  10        0.22        0.00      7.11 o 
  -8   8  10        3.42       -3.04      3.04 o 
  -7   8  10        0.34        1.34      2.56 o 
  -6   8  10        1.24        1.21      1.91 o 
  -5   8  10       28.64       26.93      2.52 o 
  -4   8  10       15.14       17.62      2.04 o 
  -3   8  10       94.10       96.10      3.32 o 
  -2   8  10        3.43       -0.71      1.43 o 
  -1   8  10        0.39       -1.30      1.30 o 
   0   8  10        2.22        3.42      1.40 o 
   1   8  10        0.01       -1.25      1.25 o 
   2   8  10      183.54      168.12      3.50 o 
   3   8  10      123.42      119.82      3.14 o 
   4   8  10       65.92       72.49      4.31 o 
   5   8  10       44.10       46.98      3.48 o 
   6   8  10       23.62       28.48      4.18 o 
   7   8  10       13.34       13.03      3.58 o 
  -8   9  10       16.65       12.30      3.76 o 
  -7   9  10       35.81       41.63      3.57 o 
  -6   9  10       14.58       15.18      2.35 o 
  -5   9  10        8.72        7.88      1.99 o 
  -4   9  10       46.19       43.24      2.84 o 
  -3   9  10      613.56      599.87      7.71 o 
  -2   9  10      109.54      106.23      3.66 o 
  -1   9  10       90.38       89.03      2.95 o 
   0   9  10      203.48      201.68      3.82 o 
   1   9  10      183.87      190.17      3.75 o 
   2   9  10       65.71       68.10      3.66 o 
   3   9  10      159.09      154.47      3.62 o 
   4   9  10        0.17       -2.14      2.14 o 
   5   9  10        0.95       -2.53      2.53 o 
   6   9  10        3.09        5.66      3.01 o 
   7   9  10        0.01       -1.30      3.48 o 
  -8  10  10        3.67        1.50      3.63 o 
  -7  10  10        5.09        0.54      2.69 o 
  -6  10  10        4.69        1.38      2.44 o 
  -5  10  10       18.39       24.73      2.60 o 
  -4  10  10        1.49       -1.84      1.84 o 
  -3  10  10      117.21      111.61      3.61 o 
  -2  10  10       24.60       30.79      2.49 o 
  -1  10  10       35.28       40.56      2.44 o 
   0  10  10       36.09       28.33      2.16 o 
   1  10  10        7.69        4.53      1.74 o 
   2  10  10       68.53       61.34      3.42 o 
   3  10  10       61.29       65.94      4.12 o 
   4  10  10        6.13        4.83      2.64 o 
   5  10  10        1.39       -3.08      3.08 o 
   6  10  10        1.28       -3.10      3.10 o 
   7  10  10        0.30       -3.46      3.66 o 
  -7  11  10       27.56       34.65      3.67 o 
  -6  11  10       35.70       45.85      3.48 o 
  -5  11  10        9.59       10.40      2.24 o 
  -4  11  10       23.31       22.00      2.54 o 
  -3  11  10      362.18      350.21      6.10 o 
  -2  11  10       88.27      101.48      3.59 o 
  -1  11  10      183.52      183.11      4.28 o 
   0  11  10      242.99      204.77      4.51 o 
   1  11  10      157.01      142.71      4.26 o 
   2  11  10       26.83       30.93      2.96 o 
   3  11  10      100.20      106.65      4.99 o 
   4  11  10       21.91       32.33      3.75 o 
   5  11  10       30.94       32.31      4.66 o 
   6  11  10        8.90       17.83      6.60 o 
  -7  12  10        0.08        0.12      2.91 o 
  -6  12  10        1.05       -2.35      2.35 o 
  -5  12  10       15.53        8.46      2.53 o 
  -4  12  10        1.11       -2.01      2.01 o 
  -3  12  10       26.55       18.10      2.71 o 
  -2  12  10        8.04        7.39      2.35 o 
  -1  12  10        6.77        3.35      2.07 o 
   0  12  10        1.88        1.98      2.03 o 
   1  12  10        6.75        9.13      3.12 o 
   2  12  10        1.08       -2.26      2.26 o 
   3  12  10        0.00       -2.47      2.47 o 
   4  12  10        7.82        6.17      3.05 o 
   5  12  10        8.40       10.05      4.13 o 
   6  12  10        0.00       -2.79      4.21 o 
  -6  13  10       21.29       18.74      3.19 o 
  -5  13  10       16.96       14.92      3.17 o 
  -4  13  10        4.08        3.34      2.55 o 
  -3  13  10       26.41       27.92      3.13 o 
  -2  13  10        7.59        5.07      2.45 o 
  -1  13  10       65.72       74.06      4.50 o 
   0  13  10       90.16       94.08      4.25 o 
   1  13  10       35.01       41.74      3.42 o 
   2  13  10       24.92       43.93      4.08 o 
   3  13  10       22.45       30.15      4.19 o 
   4  13  10        0.14       -3.01      3.01 o 
   5  13  10        4.79        1.16      3.95 o 
  -6  14  10        4.07       -3.17      7.11 o 
  -5  14  10        0.15       -2.79      2.79 o 
  -4  14  10        1.34       -2.55      2.55 o 
  -3  14  10        6.17        2.06      2.64 o 
  -2  14  10        2.36        2.18      2.48 o 
  -1  14  10        0.36       -2.24      2.56 o 
   0  14  10        7.73        7.13      2.70 o 
   1  14  10       19.46       16.40      2.98 o 
   2  14  10        4.51       -1.44      3.02 o 
   3  14  10        0.00        3.78      3.22 o 
   4  14  10        9.12        3.29      3.55 o 
  -5  15  10        2.56       -5.76      8.38 o 
  -4  15  10        9.42        6.49      3.67 o 
  -3  15  10       12.02       24.60      4.87 o 
  -2  15  10       13.77       19.58      3.17 o 
  -1  15  10        4.80        4.81      2.97 o 
   0  15  10        4.60        4.41      3.32 o 
   1  15  10        2.90       -0.57      3.85 o 
   2  15  10        0.10       -4.22      4.22 o 
   3  15  10        0.30        0.43      3.33 o 
  -3  16  10        6.04       11.84      4.44 o 
  -2  16  10        0.02       -2.91      2.91 o 
  -1  16  10        0.43       -1.36      3.21 o 
   0  16  10        0.54        2.76      4.60 o 
   1  16  10        0.87       -4.00      4.00 o 
   2  16  10        1.58       -3.34      3.59 o 
  -1  17  10        2.87        4.21      4.29 o 
   0  17  10        4.10        2.03      7.87 o 
  -9   1  11      172.42      184.15      6.34 o 
  -8   1  11       38.67       44.32      3.92 o 
  -7   1  11      338.57      313.91      7.63 o 
  -6   1  11      116.78      111.01      4.22 o 
  -5   1  11      507.36      535.45      6.63 o 
  -4   1  11     1345.76     1306.40     11.48 o 
  -3   1  11     1633.52     1670.56     14.56 o 
  -2   1  11        0.50        1.80      1.20 o 
  -1   1  11      709.88      627.00      6.51 o 
   0   1  11      343.82      337.16      3.72 o 
   1   1  11     1322.55     1323.62      9.02 o 
   2   1  11       62.65       60.00      1.83 o 
   3   1  11       26.28       29.10      1.99 o 
   4   1  11      286.95      271.11      4.83 o 
   5   1  11       77.89       83.83      3.60 o 
   6   1  11       19.96       27.55      2.83 o 
   7   1  11       23.71       25.13      3.13 o 
   8   1  11       19.72       14.83      3.42 o 
  -9   2  11       29.31       40.68      6.15 o 
  -8   2  11       32.95       33.82      4.35 o 
  -7   2  11        6.90        4.60      2.38 o 
  -6   2  11       45.94       47.29      4.01 o 
  -5   2  11       35.55       34.65      2.56 o 
  -4   2  11       28.70       22.17      2.08 o 
  -3   2  11      206.20      218.99      3.77 o 
  -2   2  11        0.16        1.77      0.82 o 
  -1   2  11      153.89      191.28      2.91 o 
   0   2  11      487.24      482.12      4.33 o 
   1   2  11      105.46      104.91      1.97 o 
   2   2  11       79.33       75.06      1.79 o 
   3   2  11       87.25       90.37      2.80 o 
   4   2  11        0.46       -1.50      1.50 o 
   5   2  11        0.85       -1.62      2.27 o 
   6   2  11       17.55       14.49      2.54 o 
   7   2  11        1.08       -1.18      2.42 o 
   8   2  11        0.84       -2.70      2.70 o 
  -9   3  11       30.41       36.37      5.62 o 
  -8   3  11        1.74       -2.55      2.55 o 
  -7   3  11       95.03      111.93      5.92 o 
  -6   3  11       35.09       53.69      3.25 o 
  -5   3  11       23.52       22.87      2.31 o 
  -4   3  11        0.06       -1.25      1.25 o 
  -3   3  11       21.14       14.28      1.31 o 
  -2   3  11       82.26       91.22      2.04 o 
  -1   3  11      106.10       90.55      2.09 o 
   0   3  11       14.96       19.15      1.32 o 
   1   3  11      237.05      255.58      3.16 o 
   2   3  11       78.60       67.11      2.13 o 
   3   3  11       39.34       34.02      2.57 o 
   4   3  11        3.95       -0.47      1.48 o 
   5   3  11        4.97        3.91      1.96 o 
   6   3  11        5.15        0.28      2.44 o 
   7   3  11       10.89        7.79      3.49 o 
   8   3  11        3.50        0.35      2.78 o 
  -9   4  11        0.23       -4.51      4.51 o 
  -8   4  11       10.30        8.57      2.52 o 
  -7   4  11       87.92      103.61      3.77 o 
  -6   4  11       44.27       44.32      2.72 o 
  -5   4  11       30.17       32.49      2.65 o 
  -4   4  11       54.34       54.47      2.41 o 
  -3   4  11        6.97        5.58      1.17 o 
  -2   4  11      294.14      293.04      3.86 o 
  -1   4  11      489.32      456.41      6.04 o 
   0   4  11       60.90       55.86      2.21 o 
   1   4  11       90.90      104.26      2.17 o 
   2   4  11        0.01       -1.13      1.13 o 
   3   4  11        0.70        0.30      1.27 o 
   4   4  11        1.74        3.00      1.72 o 
   5   4  11       38.68       39.00      2.80 o 
   6   4  11        4.84       -1.21      2.41 o 
   7   4  11        0.62       -1.43      2.53 o 
   8   4  11        0.01       -4.75      4.75 o 
  -9   5  11        0.25       -4.45      4.45 o 
  -8   5  11       39.04       33.70      4.03 o 
  -7   5  11      124.13      123.12      5.40 o 
  -6   5  11       61.83       66.07      3.19 o 
  -5   5  11      519.62      535.99      7.16 o 
  -4   5  11      769.90      763.87      8.26 o 
  -3   5  11     1071.33     1006.40      8.69 o 
  -2   5  11      162.45      153.61      2.91 o 
  -1   5  11      122.09      121.25      2.63 o 
   0   5  11      107.92      110.06      2.27 o 
   1   5  11       99.59       83.96      2.14 o 
   2   5  11       82.56       84.68      2.94 o 
   3   5  11      126.44      147.30      3.21 o 
   4   5  11        0.42       -2.49      2.49 o 
   5   5  11        8.80        7.49      2.52 o 
   6   5  11       47.96       49.75      3.61 o 
   7   5  11        6.98        3.24      2.72 o 
   8   5  11        4.04       -1.64      3.11 o 
  -9   6  11        0.06       -4.19      4.88 o 
  -8   6  11        1.06       -0.85      5.13 o 
  -7   6  11       18.08       18.72      2.68 o 
  -6   6  11        0.05       -1.30      1.80 o 
  -5   6  11       83.22       94.73      3.77 o 
  -4   6  11       27.12       29.10      2.09 o 
  -3   6  11       65.45       58.54      2.51 o 
  -2   6  11       28.22       32.28      1.85 o 
  -1   6  11      150.72      138.65      2.91 o 
   0   6  11        2.02        0.15      1.11 o 
   1   6  11       10.71        4.94      1.30 o 
   2   6  11       31.67       27.18      1.92 o 
   3   6  11       15.63       14.96      1.74 o 
   4   6  11       17.05       19.43      2.25 o 
   5   6  11        0.11       -0.59      2.23 o 
   6   6  11        5.81        4.53      2.52 o 
   7   6  11        1.36        0.55      2.69 o 
   8   6  11        0.61       -3.45      3.45 o 
  -9   7  11       27.45       33.51      6.46 o 
  -8   7  11       22.51       15.74      3.33 o 
  -7   7  11      146.01      134.21      4.67 o 
  -6   7  11      247.93      230.04      5.48 o 
  -5   7  11      954.87      928.76     10.11 o 
  -4   7  11      747.87      725.67      8.37 o 
  -3   7  11     1205.21     1152.98     12.14 o 
  -2   7  11      396.62      390.71      5.59 o 
  -1   7  11      667.04      653.91      6.84 o 
   0   7  11      778.25      738.47      6.81 o 
   1   7  11      959.72      952.79      8.10 o 
   2   7  11      104.49      112.89      2.88 o 
   3   7  11      134.74      145.65      3.38 o 
   4   7  11       74.85       88.82      3.38 o 
   5   7  11       52.52       60.73      5.41 o 
   6   7  11       45.48       49.27      3.78 o 
   7   7  11       33.84       43.20      3.89 o 
  -8   8  11        7.91        7.98      2.93 o 
  -7   8  11        3.14        3.46      2.43 o 
  -6   8  11        6.79        2.77      2.28 o 
  -5   8  11      248.08      241.39      5.00 o 
  -4   8  11       14.29        8.25      1.92 o 
  -3   8  11      243.41      242.56      5.14 o 
  -2   8  11       36.14       40.95      2.74 o 
  -1   8  11       31.54       28.78      2.28 o 
   0   8  11       20.77        9.97      1.83 o 
   1   8  11        2.11        0.46      1.36 o 
   2   8  11       26.49       24.12      2.06 o 
   3   8  11        5.68        2.48      1.77 o 
   4   8  11        0.32       -0.40      2.13 o 
   5   8  11       10.09        9.18      2.66 o 
   6   8  11        2.67       -2.84      2.84 o 
   7   8  11        0.53        0.13      3.27 o 
  -8   9  11        6.27        8.62      3.71 o 
  -7   9  11       81.86       94.63      5.22 o 
  -6   9  11       83.59       95.79      4.51 o 
  -5   9  11      107.01      117.29      4.00 o 
  -4   9  11      169.45      156.40      4.05 o 
  -3   9  11      680.90      623.80      7.97 o 
  -2   9  11      459.66      453.54      7.20 o 
  -1   9  11      299.54      279.61      5.05 o 
   0   9  11        0.08       -1.45      1.45 o 
   1   9  11       14.92       21.52      2.17 o 
   2   9  11       21.27       16.70      2.25 o 
   3   9  11       81.46       79.41      3.10 o 
   4   9  11       65.40       76.96      4.69 o 
   5   9  11       44.28       49.06      4.12 o 
   6   9  11        6.60        3.32      3.14 o 
   7   9  11        6.55       -3.11      6.09 o 
  -8  10  11       17.53       15.91      4.18 o 
  -7  10  11       11.89       12.10      3.01 o 
  -6  10  11       12.21        9.65      2.73 o 
  -5  10  11       16.35       19.55      2.42 o 
  -4  10  11        4.94        2.95      1.99 o 
  -3  10  11       88.76      100.78      3.78 o 
  -2  10  11        0.08       -1.52      1.88 o 
  -1  10  11       59.85       67.43      3.25 o 
   0  10  11       20.01        6.11      2.01 o 
   1  10  11        2.23       -1.49      1.76 o 
   2  10  11        1.58        0.37      2.05 o 
   3  10  11       18.49       35.23      3.01 o 
   4  10  11        5.07       -2.57      2.57 o 
   5  10  11        0.07       -2.67      3.14 o 
   6  10  11        0.55        3.78      3.42 o 
  -7  11  11        0.68        1.47      3.80 o 
  -6  11  11        2.83       -1.36      2.42 o 
  -5  11  11        0.30       -2.62      2.62 o 
  -4  11  11        0.06       -1.92      1.92 o 
  -3  11  11        4.43       -0.23      2.12 o 
  -2  11  11        5.72       10.34      2.76 o 
  -1  11  11       11.98        9.36      2.33 o 
   0  11  11        1.48        1.70      2.17 o 
   1  11  11        1.17       -2.03      2.03 o 
   2  11  11       47.48       55.39      3.62 o 
   3  11  11        6.77        0.85      3.30 o 
   4  11  11       10.71        4.93      2.89 o 
   5  11  11        6.50        2.89      3.69 o 
   6  11  11        0.68        0.10      3.79 o 
  -7  12  11        6.00        8.36      3.61 o 
  -6  12  11        0.48       -2.59      2.59 o 
  -5  12  11        1.31        1.91      2.40 o 
  -4  12  11        4.46        0.37      2.24 o 
  -3  12  11        2.13        1.63      2.16 o 
  -2  12  11        1.57        2.68      2.49 o 
  -1  12  11       26.51       20.52      3.26 o 
   0  12  11       12.34       11.85      2.56 o 
   1  12  11        0.06       -2.83      2.83 o 
   2  12  11        0.94       -1.03      2.36 o 
   3  12  11        1.57       -2.02      2.82 o 
   4  12  11        4.13        4.67      3.14 o 
   5  12  11        0.01       -3.57      3.57 o 
  -6  13  11        4.12        6.44      5.72 o 
  -5  13  11       43.73       53.75      3.85 o 
  -4  13  11       11.76       12.00      3.18 o 
  -3  13  11       24.01       24.49      3.02 o 
  -2  13  11       51.95       42.46      3.80 o 
  -1  13  11       51.98       49.38      4.76 o 
   0  13  11       15.86       24.61      3.16 o 
   1  13  11       17.98       21.87      5.84 o 
   2  13  11       46.21       59.25      4.43 o 
   3  13  11       42.37       54.01      4.91 o 
   4  13  11        1.37        0.18      3.14 o 
   5  13  11        1.18        1.77      4.64 o 
  -5  14  11        1.94       -2.74      2.74 o 
  -4  14  11        0.55        0.72      2.78 o 
  -3  14  11        0.01       -2.46      2.53 o 
  -2  14  11        0.04       -0.64      2.78 o 
  -1  14  11        9.48        3.66      2.88 o 
   0  14  11       24.05       23.92      4.01 o 
   1  14  11        0.29       -3.26      3.26 o 
   2  14  11        7.12        4.48      7.39 o 
   3  14  11        3.18        1.39      5.02 o 
   4  14  11        2.59       -1.15      3.44 o 
  -4  15  11        1.45        1.20      2.94 o 
  -3  15  11       24.04       25.32      3.42 o 
  -2  15  11       49.05       57.01      4.50 o 
  -1  15  11       38.06       47.27      4.29 o 
   0  15  11       10.10       20.76      3.96 o 
   1  15  11       12.16       13.48      5.97 o 
   2  15  11       13.82        6.53      7.52 o 
   3  15  11       20.38       34.55      5.35 o 
  -3  16  11        0.14       -0.93      3.10 o 
  -2  16  11        4.61        7.41      3.63 o 
  -1  16  11        1.94       -0.79      3.27 o 
   0  16  11        0.10        2.06      4.38 o 
   1  16  11        1.14       -0.60      7.37 o 
   2  16  11        0.54       -5.84      5.84 o 
  -9   0  12        3.06       -4.15      4.15 o 
  -8   0  12      161.32      154.43      7.79 o 
  -7   0  12        3.64        9.37      3.53 o 
  -6   0  12        0.83       -2.61      2.61 o 
  -5   0  12       28.19       30.90      3.09 o 
  -4   0  12      396.77      367.94      8.82 o 
  -3   0  12       41.24       32.73      2.85 o 
  -2   0  12      503.04      493.44      8.44 o 
  -1   0  12      169.59      169.05      4.69 o 
   0   0  12      274.84      237.78      4.79 o 
   1   0  12      187.55      192.04      3.76 o 
   2   0  12       41.37       54.96      3.79 o 
   3   0  12       54.19       58.80      3.57 o 
   4   0  12      151.01      133.85      5.08 o 
   5   0  12       77.50       61.70      4.60 o 
   6   0  12       54.32       54.24      7.64 o 
   7   0  12       10.86       13.41      5.79 o 
   8   0  12        1.95        3.75      4.74 o 
  -9   1  12        1.02       -3.19      3.19 o 
  -8   1  12        7.23        3.70      2.84 o 
  -7   1  12       37.58       52.70      3.82 o 
  -6   1  12        5.55        3.32      2.17 o 
  -5   1  12        9.09        6.71      1.53 o 
  -4   1  12      257.50      246.38      4.30 o 
  -3   1  12      128.56      112.65      2.85 o 
  -2   1  12        5.08        4.49      1.24 o 
  -1   1  12        3.31        0.07      1.06 o 
   0   1  12      109.39      111.15      2.21 o 
   1   1  12       92.18       79.48      2.03 o 
   2   1  12       94.82       90.30      2.19 o 
   3   1  12       62.91       81.72      2.74 o 
   4   1  12      128.14      119.08      3.46 o 
   5   1  12       24.64       24.36      2.49 o 
   6   1  12        5.45        6.57      2.37 o 
   7   1  12        4.96        3.06      2.63 o 
   8   1  12        3.83        1.49      3.16 o 
  -9   2  12       16.85       19.99      3.72 o 
  -8   2  12       38.43       36.85      3.82 o 
  -7   2  12       29.67       24.69      5.13 o 
  -6   2  12       66.69       73.88      3.59 o 
  -5   2  12       15.89       19.23      2.15 o 
  -4   2  12      141.57      117.45      3.03 o 
  -3   2  12        9.10       10.54      1.63 o 
  -2   2  12      386.28      400.11      5.23 o 
  -1   2  12       14.07       16.86      1.54 o 
   0   2  12       93.81       94.04      2.14 o 
   1   2  12       43.38       50.07      1.83 o 
   2   2  12       80.67       73.33      2.86 o 
   3   2  12       89.39       87.43      3.77 o 
   4   2  12       10.87        7.44      1.82 o 
   5   2  12        2.00       -1.41      1.87 o 
   6   2  12       54.47       59.42      3.57 o 
   7   2  12        0.21       -2.52      2.52 o 
   8   2  12        0.59       -3.08      3.08 o 
  -9   3  12        6.85        9.71      3.57 o 
  -8   3  12       60.45       66.87      7.21 o 
  -7   3  12      337.07      301.87      8.05 o 
  -6   3  12       83.66       71.79      3.58 o 
  -5   3  12        3.67        3.29      1.73 o 
  -4   3  12      764.30      702.43      7.83 o 
  -3   3  12      906.05      846.27      9.22 o 
  -2   3  12       58.68       55.59      2.32 o 
  -1   3  12      581.43      577.59      5.73 o 
   0   3  12     2243.06     2286.40     15.56 o 
   1   3  12     1162.80     1204.76      9.61 o 
   2   3  12      658.88      619.01      6.32 o 
   3   3  12      110.14      100.88      3.35 o 
   4   3  12      179.64      172.87      4.08 o 
   5   3  12      199.74      206.26      4.76 o 
   6   3  12      111.72      113.87      5.07 o 
   7   3  12       20.36       28.76      3.33 o 
   8   3  12       13.52       13.76      3.38 o 
  -9   4  12       22.81       18.33      5.38 o 
  -8   4  12       10.07        6.86      2.75 o 
  -7   4  12        1.96        4.44      2.46 o 
  -6   4  12       14.98       12.70      2.25 o 
  -5   4  12       14.00       12.08      2.27 o 
  -4   4  12        4.17        2.07      1.74 o 
  -3   4  12       31.66       29.55      1.99 o 
  -2   4  12       29.52       30.40      1.95 o 
  -1   4  12      132.83      119.29      2.55 o 
   0   4  12       40.41       51.58      2.45 o 
   1   4  12      139.22      141.26      2.92 o 
   2   4  12      279.97      288.03      4.18 o 
   3   4  12        1.90       -1.31      1.55 o 
   4   4  12       42.69       34.85      2.34 o 
   5   4  12        7.67        6.89      2.23 o 
   6   4  12       33.03       41.03      3.44 o 
   7   4  12        1.30       -2.63      2.65 o 
   8   4  12        0.03        0.84      3.43 o 
  -9   5  12       21.06       28.70      9.27 o 
  -8   5  12        9.29        8.39      3.29 o 
  -7   5  12      114.30      113.03      4.11 o 
  -6   5  12      128.60      121.78      4.14 o 
  -5   5  12       38.37       38.54      2.88 o 
  -4   5  12      331.08      322.26      5.88 o 
  -3   5  12      353.34      345.63      5.20 o 
  -2   5  12       58.17       62.24      2.22 o 
  -1   5  12      594.76      603.06      6.32 o 
   0   5  12     1227.22     1237.12     10.12 o 
   1   5  12      463.74      438.88      5.23 o 
   2   5  12      113.88      100.68      2.68 o 
   3   5  12       21.17       25.55      2.27 o 
   4   5  12      128.70      129.25      3.68 o 
   5   5  12      112.75      107.12      3.80 o 
   6   5  12       43.52       47.44      4.08 o 
   7   5  12       19.96       27.69      3.07 o 
  -9   6  12       16.65       21.36      6.04 o 
  -8   6  12       47.75       47.83      4.86 o 
  -7   6  12        2.01        0.55      2.25 o 
  -6   6  12        6.78        7.32      2.21 o 
  -5   6  12        0.76       -1.86      1.86 o 
  -4   6  12      156.73      154.79      4.22 o 
  -3   6  12        8.73        6.27      1.82 o 
  -2   6  12       54.71       53.77      2.38 o 
  -1   6  12       39.72       46.89      2.28 o 
   0   6  12      259.33      223.72      3.83 o 
   1   6  12       44.37       43.00      2.30 o 
   2   6  12       35.29       41.56      2.97 o 
   3   6  12       10.22        4.64      1.65 o 
   4   6  12        1.96        1.66      1.92 o 
   5   6  12        8.39        8.58      2.94 o 
   6   6  12        5.03        2.36      2.58 o 
   7   6  12        0.44       -1.34      3.83 o 
  -8   7  12        3.59        1.40      2.74 o 
  -7   7  12        0.34       -2.12      2.12 o 
  -6   7  12        1.39       -1.73      2.07 o 
  -5   7  12       20.76       12.50      2.38 o 
  -4   7  12      153.05      157.83      4.98 o 
  -3   7  12      209.98      212.11      5.42 o 
  -2   7  12       16.59       16.06      2.06 o 
  -1   7  12      117.23      125.49      3.03 o 
   0   7  12       16.46       19.89      1.92 o 
   1   7  12       64.79       81.83      3.22 o 
   2   7  12       30.31       44.18      2.40 o 
   3   7  12       68.05       79.68      2.98 o 
   4   7  12        1.77       -1.90      1.90 o 
   5   7  12        0.04       -3.60      3.60 o 
   6   7  12        2.10        3.17      2.82 o 
   7   7  12        0.05        1.05      3.99 o 
  -8   8  12       22.76       19.91      3.22 o 
  -7   8  12       13.34       11.81      2.77 o 
  -6   8  12       44.72       53.33      3.56 o 
  -5   8  12        0.95        2.38      2.81 o 
  -4   8  12       27.66       31.43      3.18 o 
  -3   8  12        9.72       12.13      2.30 o 
  -2   8  12      346.52      344.32      6.47 o 
  -1   8  12      113.90      126.09      3.48 o 
   0   8  12      163.64      157.36      3.79 o 
   1   8  12        4.60       -0.22      1.79 o 
   2   8  12       28.78       23.21      2.07 o 
   3   8  12        1.49       -1.42      1.68 o 
   4   8  12        1.69       -2.24      2.24 o 
   5   8  12        6.51        4.61      2.66 o 
   6   8  12        1.13        1.81      2.97 o 
   7   8  12        1.17       -0.77      3.96 o 
  -8   9  12       38.37       47.06      4.12 o 
  -7   9  12       32.21       38.41      3.60 o 
  -6   9  12       23.37       25.33      3.17 o 
  -5   9  12       76.97       85.15      3.97 o 
  -4   9  12        0.73       -0.48      1.90 o 
  -3   9  12        6.66        7.09      2.31 o 
  -2   9  12       79.48       78.75      3.76 o 
  -1   9  12       34.99       37.76      3.79 o 
   0   9  12       84.18       90.96      4.03 o 
   1   9  12      103.35      103.60      3.84 o 
   2   9  12       39.45       54.55      3.40 o 
   3   9  12       13.52       12.59      1.98 o 
   4   9  12       42.25       43.01      3.47 o 
   5   9  12       11.46        8.86      4.32 o 
   6   9  12       25.52       33.83      5.06 o 
  -7  10  12        1.75        1.50      2.75 o 
  -6  10  12        2.60        2.50      2.62 o 
  -5  10  12        2.18        0.15      2.41 o 
  -4  10  12        3.41       -1.80      2.17 o 
  -3  10  12        5.93        1.30      2.13 o 
  -2  10  12      133.10      126.96      4.14 o 
  -1  10  12        3.18        3.16      1.88 o 
   0  10  12       24.95       27.38      2.55 o 
   1  10  12        0.37       -2.07      2.07 o 
   2  10  12       14.49       20.84      2.76 o 
   3  10  12       19.65       20.58      3.33 o 
   4  10  12       24.16       20.41      3.85 o 
   5  10  12        4.68        3.39      3.57 o 
   6  10  12        0.16        0.31      3.80 o 
  -7  11  12       10.20        6.65      3.21 o 
  -6  11  12       30.72       23.17      3.15 o 
  -5  11  12      133.08      134.50      4.85 o 
  -4  11  12       44.65       51.45      3.61 o 
  -3  11  12       47.40       41.38      3.35 o 
  -2  11  12      214.71      206.25      5.21 o 
  -1  11  12       63.71       76.27      3.89 o 
   0  11  12       48.12       47.41      3.48 o 
   1  11  12      119.21      118.27      5.03 o 
   2  11  12      108.97      113.00      5.23 o 
   3  11  12       96.50      116.47      6.81 o 
   4  11  12       66.53       84.98      6.19 o 
   5  11  12        6.48        0.29      3.64 o 
  -6  12  12        0.15       -3.16      3.16 o 
  -5  12  12        1.33       -1.83      2.55 o 
  -4  12  12        0.67       -2.47      2.47 o 
  -3  12  12        0.00       -2.32      2.32 o 
  -2  12  12       13.22       20.75      3.14 o 
  -1  12  12       21.47       17.64      2.97 o 
   0  12  12       14.20        7.03      2.86 o 
   1  12  12        0.18        0.72      2.83 o 
   2  12  12        1.38       -2.58      2.58 o 
   3  12  12        6.84        8.90      3.90 o 
   4  12  12       49.77       59.81      7.63 o 
   5  12  12        9.82        7.99      4.42 o 
  -6  13  12        0.04        3.56      5.59 o 
  -5  13  12       13.62       14.93      3.48 o 
  -4  13  12        5.88       10.15      3.15 o 
  -3  13  12        1.36        4.18      3.08 o 
  -2  13  12       18.99       11.34      2.88 o 
  -1  13  12       13.95       13.71      3.10 o 
   0  13  12        5.98       11.53      3.64 o 
   1  13  12       36.94       52.88      4.47 o 
   2  13  12       19.71       29.19      4.80 o 
   3  13  12       14.84       14.96      4.24 o 
   4  13  12       11.94        9.82      4.65 o 
  -5  14  12        0.04       -0.71      5.21 o 
  -4  14  12        4.76       -1.59      3.04 o 
  -3  14  12        0.01       -2.73      2.73 o 
  -2  14  12        0.51        2.16      2.92 o 
  -1  14  12        0.76        0.12      2.86 o 
   0  14  12       11.39       16.36      3.93 o 
   1  14  12        5.84        3.73      3.37 o 
   2  14  12        4.26       -0.54      3.87 o 
   3  14  12        2.28        9.26      4.70 o 
  -4  15  12        1.17       -0.51      5.71 o 
  -3  15  12        0.11       -1.10      3.19 o 
  -2  15  12        0.02        4.05      3.26 o 
  -1  15  12        0.76        3.77      4.03 o 
   0  15  12        2.93        9.60      3.80 o 
   1  15  12        1.39        1.12      5.59 o 
   2  15  12        0.47       -3.55      3.99 o 
  -2  16  12        0.52        1.96      4.34 o 
  -1  16  12        0.13        1.96      5.46 o 
   0  16  12        0.47       -0.87      5.28 o 
  -9   1  13        2.94        2.34      4.16 o 
  -8   1  13       57.05       66.61      4.75 o 
  -7   1  13       47.60       59.25      4.08 o 
  -6   1  13       96.84      100.67      6.09 o 
  -5   1  13       71.58       69.22      3.30 o 
  -4   1  13      158.03      146.65      3.47 o 
  -3   1  13      281.49      275.85      4.14 o 
  -2   1  13      256.32      220.47      3.95 o 
  -1   1  13        0.02       -1.02      1.02 o 
   0   1  13      370.37      381.63      5.17 o 
   1   1  13      201.07      187.22      4.88 o 
   2   1  13     1222.52     1131.78     13.87 o 
   3   1  13      184.24      170.51      3.77 o 
   4   1  13      130.52      133.83      3.70 o 
   5   1  13      252.11      268.59      6.29 o 
   6   1  13      132.06      148.70      4.56 o 
   7   1  13        0.56       -0.80      2.69 o 
   8   1  13        5.74        4.64      4.38 o 
  -9   2  13       14.84       14.68      3.59 o 
  -8   2  13       53.24       68.41      4.74 o 
  -7   2  13        0.17       -2.24      2.38 o 
  -6   2  13        0.04       -1.75      1.75 o 
  -5   2  13       42.04       34.51      2.63 o 
  -4   2  13      403.85      366.44      5.46 o 
  -3   2  13      367.76      375.74      5.37 o 
  -2   2  13      458.87      463.66      5.91 o 
  -1   2  13       30.87       34.89      2.00 o 
   0   2  13       98.94       93.40      2.58 o 
   1   2  13      153.21      139.52      2.71 o 
   2   2  13       76.10       76.23      3.31 o 
   3   2  13      162.64      168.83      3.78 o 
   4   2  13      119.51      113.92      3.48 o 
   5   2  13        3.59        3.40      2.15 o 
   6   2  13        0.97       -1.38      2.27 o 
   7   2  13        0.21       -0.96      3.63 o 
  -9   3  13        1.70       -3.01      4.03 o 
  -8   3  13       18.87       21.11      3.49 o 
  -7   3  13        0.01       -2.90      2.90 o 
  -6   3  13        3.45       -1.90      1.90 o 
  -5   3  13       19.50       14.27      2.16 o 
  -4   3  13       42.86       44.97      2.41 o 
  -3   3  13      115.46      110.40      3.03 o 
  -2   3  13       58.78       60.63      4.10 o 
  -1   3  13        5.47        8.46      1.51 o 
   0   3  13        0.72       -0.56      1.23 o 
   1   3  13       14.33       17.00      1.75 o 
   2   3  13       86.93       90.30      3.11 o 
   3   3  13        7.35        7.27      1.87 o 
   4   3  13       13.91       17.15      2.22 o 
   5   3  13      101.96      104.85      4.81 o 
   6   3  13       29.14       29.10      3.20 o 
   7   3  13        0.22       -2.61      2.61 o 
  -9   4  13        2.29        0.26      3.38 o 
  -8   4  13       61.28       70.27      4.55 o 
  -7   4  13       25.25       31.86      3.07 o 
  -6   4  13       64.17       62.24      3.65 o 
  -5   4  13       72.78       60.48      4.05 o 
  -4   4  13      174.41      185.40      4.49 o 
  -3   4  13      133.34      135.22      3.34 o 
  -2   4  13      578.64      565.03      6.82 o 
  -1   4  13       77.50       82.25      2.65 o 
   0   4  13      336.81      313.56      4.81 o 
   1   4  13      771.74      713.43      7.05 o 
   2   4  13      241.14      226.20      4.62 o 
   3   4  13       29.30       26.80      3.09 o 
   4   4  13       32.72       35.79      2.75 o 
   5   4  13        7.95        6.88      2.22 o 
   6   4  13        2.69        1.50      3.30 o 
   7   4  13        0.25       -1.70      2.78 o 
  -9   5  13        0.01        4.04      8.89 o 
  -8   5  13        8.03        2.98      4.80 o 
  -7   5  13       19.72       15.73      3.09 o 
  -6   5  13        7.52        4.71      2.33 o 
  -5   5  13        6.82        4.83      1.88 o 
  -4   5  13       69.86       79.41      4.21 o 
  -3   5  13      261.40      256.95      5.47 o 
  -2   5  13     1084.41     1031.06     10.16 o 
  -1   5  13      127.24      132.71      3.31 o 
   0   5  13      144.37      137.48      3.06 o 
   1   5  13      321.21      295.11      4.39 o 
   2   5  13       77.70       78.36      2.99 o 
   3   5  13        4.52       -0.49      1.97 o 
   4   5  13       60.98       78.42      3.90 o 
   5   5  13       11.56       13.86      2.41 o 
   6   5  13        7.12        8.59      4.50 o 
   7   5  13        3.87       -0.36      2.80 o 
  -8   6  13        7.67        5.50      4.09 o 
  -7   6  13        0.00        2.08      2.63 o 
  -6   6  13       77.49       88.70      4.72 o 
  -5   6  13       52.68       65.38      3.99 o 
  -4   6  13       80.61       72.04      4.08 o 
  -3   6  13        4.56       -0.22      1.71 o 
  -2   6  13      462.17      413.39      6.06 o 
  -1   6  13        0.76       -1.48      1.48 o 
   0   6  13        0.25       -1.29      1.48 o 
   1   6  13      103.80       92.01      5.84 o 
   2   6  13       24.40       32.95      2.46 o 
   3   6  13        3.58        1.91      2.18 o 
   4   6  13        7.16        5.16      2.03 o 
   5   6  13        0.93       -2.29      2.29 o 
   6   6  13        7.06        5.27      2.85 o 
   7   6  13        1.03        0.88      3.19 o 
  -8   7  13       11.72       10.67      3.04 o 
  -7   7  13       12.93       15.59      3.13 o 
  -6   7  13       48.33       50.18      4.95 o 
  -5   7  13        2.68       -2.16      2.16 o 
  -4   7  13      102.15       95.84      4.29 o 
  -3   7  13      106.35      107.16      4.58 o 
  -2   7  13      835.31      801.61     10.84 o 
  -1   7  13      559.87      539.12      7.05 o 
   0   7  13      462.25      447.90      5.78 o 
   1   7  13       56.06       64.64      5.24 o 
   2   7  13      108.70       99.33      3.28 o 
   3   7  13       26.70       21.56      2.75 o 
   4   7  13      101.87      104.57      4.46 o 
   5   7  13       37.25       42.22      4.45 o 
   6   7  13       32.76       42.44      5.18 o 
   7   7  13        5.86        7.84      3.49 o 
  -8   8  13        1.14       -0.33      3.03 o 
  -7   8  13        1.12        0.73      2.61 o 
  -6   8  13        0.64       -2.18      2.18 o 
  -5   8  13        3.66        1.41      2.53 o 
  -4   8  13      187.95      175.91      5.46 o 
  -3   8  13       74.15       78.07      4.19 o 
  -2   8  13      101.98       97.90      4.07 o 
  -1   8  13        1.06       -1.86      2.30 o 
   0   8  13       56.35       60.31      3.03 o 
   1   8  13        0.04       -1.87      1.87 o 
   2   8  13       23.30       20.08      3.07 o 
   3   8  13        1.34        1.38      2.00 o 
   4   8  13        0.52       -0.36      2.48 o 
   5   8  13        0.64       -2.32      2.57 o 
   6   8  13        1.17        3.98      3.57 o 
  -8   9  13        7.80        8.92      3.55 o 
  -7   9  13        0.77       -2.77      2.77 o 
  -6   9  13        6.73       11.35      2.65 o 
  -5   9  13       26.06       25.94      4.23 o 
  -4   9  13       76.77       81.23      5.57 o 
  -3   9  13       24.53       25.64      3.04 o 
  -2   9  13       75.30       58.84      3.83 o 
  -1   9  13        4.29       -0.27      1.80 o 
   0   9  13        5.24        6.43      1.94 o 
   1   9  13      107.43       89.78      5.30 o 
   2   9  13      154.68      147.77      4.45 o 
   3   9  13        6.22        6.46      2.91 o 
   4   9  13        8.93       14.92      3.47 o 
   5   9  13        4.46        2.29      4.05 o 
   6   9  13        8.88        7.55      4.48 o 
  -7  10  13       24.70       30.03      3.45 o 
  -6  10  13       13.58       17.90      3.06 o 
  -5  10  13        0.31        0.73      2.32 o 
  -4  10  13      174.44      160.21      5.51 o 
  -3  10  13      110.87      112.06      5.01 o 
  -2  10  13       20.32       29.39      3.81 o 
  -1  10  13       80.63       84.87      3.89 o 
   0  10  13       31.57       33.13      2.73 o 
   1  10  13        0.10        1.55      2.24 o 
   2  10  13        7.56        3.05      2.48 o 
   3  10  13        7.44        8.89      2.97 o 
   4  10  13        4.87       10.49      5.37 o 
   5  10  13        6.76        5.66      6.22 o 
   6  10  13        0.04       -6.86      6.86 o 
  -7  11  13        0.19       -3.17      3.17 o 
  -6  11  13        2.96        1.88      2.72 o 
  -5  11  13       18.66       21.83      3.04 o 
  -4  11  13       13.03       19.89      3.45 o 
  -3  11  13        0.10        0.09      2.48 o 
  -2  11  13       10.03       21.77      3.47 o 
  -1  11  13        3.68        0.86      2.12 o 
   0  11  13        2.54        2.03      2.48 o 
   1  11  13        2.40        0.02      2.50 o 
   2  11  13        0.75        1.51      2.72 o 
   3  11  13        8.18       17.14      6.37 o 
   4  11  13       11.82       11.80      5.35 o 
   5  11  13        0.05        0.37      5.37 o 
  -6  12  13       27.85       26.26      3.67 o 
  -5  12  13        6.44        2.96      2.71 o 
  -4  12  13       51.18       63.06      4.51 o 
  -3  12  13       44.01       58.15      5.61 o 
  -2  12  13       19.65       20.59      3.54 o 
  -1  12  13       28.12       43.14      5.41 o 
   0  12  13       21.99       22.55      6.33 o 
   1  12  13        0.04        0.51      2.75 o 
   2  12  13        9.83       22.83      3.63 o 
   3  12  13        4.98        1.90      3.98 o 
   4  12  13        4.04        7.85      5.98 o 
  -5  13  13        2.72        1.78      3.52 o 
  -4  13  13        2.37        1.76      3.13 o 
  -3  13  13        0.56        2.08      3.10 o 
  -2  13  13        8.97        7.14      3.39 o 
  -1  13  13       16.95       22.85      3.48 o 
   0  13  13       35.75       38.70      4.39 o 
   1  13  13       17.86       21.44      3.59 o 
   2  13  13       22.42       25.11      4.34 o 
   3  13  13       25.93       23.80      4.58 o 
   4  13  13       28.98       20.20      6.76 o 
  -4  14  13        2.66        1.62      3.77 o 
  -3  14  13        9.25       11.41      4.02 o 
  -2  14  13        0.02       -3.76      3.76 o 
  -1  14  13        2.66        1.64      2.96 o 
   0  14  13        3.86        9.48      3.81 o 
   1  14  13        2.97        3.30      3.83 o 
   2  14  13        4.26        7.01      4.45 o 
   3  14  13        0.20       -2.86      4.36 o 
  -3  15  13        1.32       -3.24      3.24 o 
  -2  15  13        8.61        6.73      3.88 o 
  -1  15  13        3.04        2.33      4.08 o 
   0  15  13       14.40        7.33      3.97 o 
   1  15  13       15.30        8.26      7.62 o 
   2  15  13       12.26        6.01      4.93 o 
  -9   0  14       10.90        5.56      6.86 o 
  -8   0  14        0.02       -0.07      3.84 o 
  -7   0  14      133.12      117.21      6.95 o 
  -6   0  14      138.94      105.93      6.42 o 
  -5   0  14      604.91      560.85     10.30 o 
  -4   0  14      811.24      775.27     12.38 o 
  -3   0  14      889.73      824.95     12.58 o 
  -2   0  14      264.11      267.38     10.25 o 
  -1   0  14      138.34      149.88      4.69 o 
   0   0  14       38.65       38.22      3.00 o 
   1   0  14      544.50      529.87      8.96 o 
   2   0  14        0.52       -4.95      4.95 o 
   3   0  14      105.77       95.55      6.15 o 
   4   0  14      103.05       92.34     11.94 o 
   5   0  14        5.32        0.02      4.26 o 
   6   0  14       17.06        2.84      5.56 o 
   7   0  14       69.49       68.08      9.76 o 
  -9   1  14        8.80        2.34      3.21 o 
  -8   1  14        0.94        1.89      2.58 o 
  -7   1  14        1.96       -0.48      2.29 o 
  -6   1  14       28.39       24.53      4.69 o 
  -5   1  14       12.95       11.09      2.08 o 
  -4   1  14       33.90       39.56      3.02 o 
  -3   1  14       13.87       10.77      1.50 o 
  -2   1  14       44.22       48.79      2.90 o 
  -1   1  14       14.67       12.71      1.53 o 
   0   1  14       18.91       22.20      1.75 o 
   1   1  14      118.00      108.12      2.82 o 
   2   1  14      125.02      121.60      5.46 o 
   3   1  14        1.71       -1.13      2.33 o 
   4   1  14        0.56       -2.34      2.34 o 
   5   1  14        1.34       -2.24      2.24 o 
   6   1  14        5.08        5.30      2.52 o 
   7   1  14        0.72       -3.93      3.93 o 
  -9   2  14        0.32       -3.32      3.59 o 
  -8   2  14        0.11        0.26      2.83 o 
  -7   2  14      119.98      113.19      7.34 o 
  -6   2  14      118.95      108.82      3.99 o 
  -5   2  14      116.67       93.59      3.70 o 
  -4   2  14       77.27       78.93      2.77 o 
  -3   2  14      336.39      345.37      5.33 o 
  -2   2  14      336.00      313.32      4.93 o 
  -1   2  14       38.86       36.19      2.25 o 
   0   2  14       12.18       10.59      1.57 o 
   1   2  14      188.68      191.14      3.71 o 
   2   2  14        0.26       -2.07      2.07 o 
   3   2  14        8.45        1.85      2.49 o 
   4   2  14       40.79       52.30      4.01 o 
   5   2  14        6.76        2.54      2.61 o 
   6   2  14       12.73        8.34      3.34 o 
   7   2  14       40.32       41.41      3.92 o 
  -9   3  14        4.08        0.57      5.46 o 
  -8   3  14        0.07       -0.46      3.26 o 
  -7   3  14        6.73        3.40      2.75 o 
  -6   3  14      118.69      111.28      4.82 o 
  -5   3  14        1.14       -0.92      1.67 o 
  -4   3  14       71.49       85.20      3.55 o 
  -3   3  14      367.74      358.74      5.45 o 
  -2   3  14     1104.50     1024.74     10.09 o 
  -1   3  14        0.49       -1.03      1.38 o 
   0   3  14        3.60        1.14      1.37 o 
   1   3  14      129.20      133.68      3.25 o 
   2   3  14      246.11      220.51      5.84 o 
   3   3  14        2.55        1.40      2.11 o 
   4   3  14        8.25        8.96      3.06 o 
   5   3  14       10.57        8.01      2.65 o 
   6   3  14       11.83        5.11      3.03 o 
   7   3  14        4.22        4.14      3.07 o 
  -9   4  14        1.33        2.54      3.90 o 
  -8   4  14       24.38       29.03      3.45 o 
  -7   4  14        7.74        3.58      2.91 o 
  -6   4  14        1.15        1.02      2.10 o 
  -5   4  14        7.05        0.14      1.85 o 
  -4   4  14        2.87        2.32      1.78 o 
  -3   4  14       19.87       21.27      2.08 o 
  -2   4  14      219.38      222.17      4.29 o 
  -1   4  14      181.96      179.02      3.84 o 
   0   4  14       12.30        9.86      1.73 o 
   1   4  14        8.12        4.37      1.93 o 
   2   4  14       34.93       49.04      4.27 o 
   3   4  14        2.18       -1.81      2.03 o 
   4   4  14       13.63        7.25      2.55 o 
   5   4  14        6.75        7.15      2.73 o 
   6   4  14        0.85       -3.02      3.09 o 
   7   4  14        7.15        2.45      3.83 o 
  -8   5  14        2.33       -3.40      3.40 o 
  -7   5  14       14.76       19.56      3.16 o 
  -6   5  14       55.40       63.61      6.89 o 
  -5   5  14        3.69        2.06      3.25 o 
  -4   5  14       10.02        3.54      2.67 o 
  -3   5  14      183.86      195.72      4.14 o 
  -2   5  14      862.76      809.38      9.57 o 
  -1   5  14       93.21       84.69      3.13 o 
   0   5  14      125.09      124.14      3.30 o 
   1   5  14       29.42       31.19      2.59 o 
   2   5  14       85.54       99.32      3.16 o 
   3   5  14       22.76       24.00      3.85 o 
   4   5  14       19.94       29.45      3.09 o 
   5   5  14        7.70       13.71      2.96 o 
   6   5  14        8.30        5.62      3.36 o 
   7   5  14        0.35        1.71      6.18 o 
  -8   6  14       29.45       33.48      4.88 o 
  -7   6  14       82.65       90.67      4.99 o 
  -6   6  14       79.72       85.92      4.76 o 
  -5   6  14       86.52       95.54      4.54 o 
  -4   6  14       15.42       10.00      2.28 o 
  -3   6  14       12.89        9.45      2.67 o 
  -2   6  14       66.50       65.71      3.04 o 
  -1   6  14       22.70       20.01      2.19 o 
   0   6  14      134.61      148.38      3.67 o 
   1   6  14      164.05      166.78      4.40 o 
   2   6  14        1.57       -0.93      1.78 o 
   3   6  14       18.19       28.98      2.94 o 
   4   6  14        2.80        0.56      2.38 o 
   5   6  14       23.51       19.42      3.85 o 
   6   6  14        6.56        7.19      4.03 o 
   7   6  14        2.95       -0.04      4.44 o 
  -8   7  14        2.71        1.27      4.49 o 
  -7   7  14        5.96        7.52      2.94 o 
  -6   7  14        5.06        0.25      2.59 o 
  -5   7  14       14.31       13.93      3.15 o 
  -4   7  14        9.21       10.51      2.60 o 
  -3   7  14        0.78       -1.98      2.01 o 
  -2   7  14       90.92      105.16      4.62 o 
  -1   7  14        0.27       -1.65      1.65 o 
   0   7  14       25.49       10.60      2.03 o 
   1   7  14       63.97       65.98      4.24 o 
   2   7  14       11.25       15.02      2.21 o 
   3   7  14       12.42       14.46      3.30 o 
   4   7  14        2.30        1.38      2.47 o 
   5   7  14        0.45       -1.45      3.05 o 
   6   7  14        0.09        5.54      3.80 o 
  -8   8  14       15.90       16.66      4.55 o 
  -7   8  14       65.32       71.79      4.89 o 
  -6   8  14       61.25       70.53      4.74 o 
  -5   8  14       41.20       37.74      3.61 o 
  -4   8  14       12.61        7.46      2.69 o 
  -3   8  14       39.01       35.80      3.22 o 
  -2   8  14       22.09       18.08      3.94 o 
  -1   8  14       55.35       72.55      3.67 o 
   0   8  14        4.55        3.12      2.08 o 
   1   8  14       11.89       12.16      2.65 o 
   2   8  14       61.55       61.20      3.21 o 
   3   8  14       84.46       90.08      4.43 o 
   4   8  14        6.77       12.57      5.55 o 
   5   8  14        8.16        3.21      3.52 o 
   6   8  14        3.89        1.07      4.48 o 
  -7   9  14        0.72       -0.55      3.09 o 
  -6   9  14        0.02       -2.63      2.63 o 
  -5   9  14        1.15       -1.67      2.93 o 
  -4   9  14      144.48      156.59      5.42 o 
  -3   9  14       19.63       18.82      2.81 o 
  -2   9  14       27.49       32.19      3.17 o 
  -1   9  14       70.82       82.81      3.91 o 
   0   9  14        3.26        1.06      2.34 o 
   1   9  14        0.75        3.07      2.50 o 
   2   9  14       20.83       26.14      2.96 o 
   3   9  14       25.90       32.34      4.29 o 
   4   9  14       24.71       34.11      6.40 o 
   5   9  14        4.19        1.81      3.96 o 
   6   9  14        0.26       -0.16      6.86 o 
  -7  10  14        4.57        5.41      3.49 o 
  -6  10  14       15.88       18.43      3.50 o 
  -5  10  14        0.53       -2.35      2.76 o 
  -4  10  14        3.15        4.21      2.76 o 
  -3  10  14        4.18        4.99      2.52 o 
  -2  10  14        2.73        0.19      2.45 o 
  -1  10  14       15.44       11.52      2.82 o 
   0  10  14        8.84        3.00      4.67 o 
   1  10  14        0.08       -2.44      2.55 o 
   2  10  14        0.20       -2.42      2.43 o 
   3  10  14       17.88       17.31      4.19 o 
   4  10  14        6.41       14.04      5.37 o 
   5  10  14        1.45       -0.20      5.45 o 
  -6  11  14       20.25       16.16      3.70 o 
  -5  11  14        5.62        2.86      2.73 o 
  -4  11  14       78.06       84.14      5.09 o 
  -3  11  14        3.70       -0.29      2.60 o 
  -2  11  14        3.84       -1.01      2.51 o 
  -1  11  14       40.63       38.64      3.61 o 
   0  11  14       31.52       27.24      4.62 o 
   1  11  14        0.56       -0.47      4.12 o 
   2  11  14       24.12       28.72      6.23 o 
   3  11  14        7.16        2.36      4.35 o 
   4  11  14        5.86        0.36      5.49 o 
   5  11  14        1.44       -7.37      7.37 o 
  -6  12  14        0.31        0.70      4.61 o 
  -5  12  14        6.46        2.36      3.21 o 
  -4  12  14       12.65        9.47      3.26 o 
  -3  12  14       33.77       31.57      3.89 o 
  -2  12  14        0.47       -0.01      2.83 o 
  -1  12  14        0.70       -2.91      2.91 o 
   0  12  14        0.01       -3.06      3.36 o 
   1  12  14       11.79       18.45      4.65 o 
   2  12  14        9.00       12.07      3.46 o 
   3  12  14        3.75        7.06      8.81 o 
   4  12  14        0.24       -0.92      9.91 o 
  -5  13  14        0.01        2.72      7.37 o 
  -4  13  14        0.59        1.38      4.10 o 
  -3  13  14        0.86        0.32      3.10 o 
  -2  13  14        7.63        0.66      3.24 o 
  -1  13  14        9.26        4.85      3.53 o 
   0  13  14        5.13        2.79      4.31 o 
   1  13  14        0.05       -3.32      3.32 o 
   2  13  14        0.23       -3.64      3.64 o 
   3  13  14        0.50       -4.08      5.33 o 
  -4  14  14       25.98       37.68      8.00 o 
  -3  14  14       21.65       28.46      4.38 o 
  -2  14  14        9.62       11.81      5.78 o 
  -1  14  14       26.50       32.48      5.74 o 
   0  14  14        6.12        6.13      4.45 o 
   1  14  14        5.43        6.51      4.48 o 
   2  14  14        8.21        2.48      6.96 o 
  -2  15  14        0.08       -3.79      5.20 o 
  -1  15  14        0.92       -1.80      4.38 o 
   0  15  14        6.59       11.43      4.88 o 
   1  15  14        2.49       -2.54      6.35 o 
  -9   1  15       47.95       70.10      8.32 o 
  -8   1  15       69.08       86.60      5.25 o 
  -7   1  15        4.76       -0.79      2.49 o 
  -6   1  15       20.14       13.98      3.92 o 
  -5   1  15        4.32        9.14      2.18 o 
  -4   1  15       77.56       78.28      3.03 o 
  -3   1  15        3.37        4.27      1.67 o 
  -2   1  15        0.01       -1.31      1.31 o 
  -1   1  15       25.22       26.83      2.04 o 
   0   1  15        2.21        0.38      1.25 o 
   1   1  15      121.03      112.96      3.51 o 
   2   1  15       49.34       53.24      3.75 o 
   3   1  15       72.38       61.12      4.69 o 
   4   1  15       27.76       26.06      3.51 o 
   5   1  15       17.51       22.04      4.91 o 
   6   1  15       46.55       62.17      5.24 o 
   7   1  15       41.09       53.97      6.40 o 
  -9   2  15        3.23       -0.98      3.39 o 
  -8   2  15        0.68       -1.40      3.37 o 
  -7   2  15       46.30       59.41      4.25 o 
  -6   2  15        0.04       -1.96      2.48 o 
  -5   2  15       50.64       51.81      3.17 o 
  -4   2  15       29.06       32.83      2.42 o 
  -3   2  15       46.40       36.06      2.37 o 
  -2   2  15        2.55        0.58      1.48 o 
  -1   2  15      201.38      208.71      4.08 o 
   0   2  15       88.77       94.07      2.99 o 
   1   2  15      388.69      381.75      6.36 o 
   2   2  15      116.50      103.51      4.84 o 
   3   2  15       67.37       60.12      4.95 o 
   4   2  15       28.13       28.66      3.57 o 
   5   2  15       38.41       42.71      4.36 o 
   6   2  15       14.62       12.45      5.35 o 
   7   2  15        6.60        6.89      4.92 o 
  -9   3  15        4.01        5.67      4.08 o 
  -8   3  15       13.16       14.66      3.57 o 
  -7   3  15       20.16       26.18      3.56 o 
  -6   3  15        5.52        5.85      2.23 o 
  -5   3  15        5.10        4.48      2.00 o 
  -4   3  15        1.30       -0.37      1.65 o 
  -3   3  15       50.20       55.87      2.78 o 
  -2   3  15       51.51       59.28      2.79 o 
  -1   3  15       31.75       28.09      2.24 o 
   0   3  15       11.75       12.42      1.80 o 
   1   3  15        0.93       -0.84      1.72 o 
   2   3  15        0.99       -2.18      2.23 o 
   3   3  15       39.48       38.60      3.81 o 
   4   3  15       37.40       25.38      3.55 o 
   5   3  15        1.40       -1.97      3.02 o 
   6   3  15        9.80        5.59      3.57 o 
   7   3  15        8.15        4.80      6.41 o 
  -8   4  15        1.00        1.06      2.82 o 
  -7   4  15      142.36      136.03      9.64 o 
  -6   4  15        3.39        4.16      2.18 o 
  -5   4  15       51.51       55.62      3.39 o 
  -4   4  15       16.34       15.58      2.27 o 
  -3   4  15       70.87       80.27      3.14 o 
  -2   4  15      113.09      100.02      3.99 o 
  -1   4  15      998.87      940.07     10.89 o 
   0   4  15      200.54      214.78      4.25 o 
   1   4  15      258.90      261.58      9.24 o 
   2   4  15       52.78       44.09      4.00 o 
   3   4  15      136.47      128.20      4.95 o 
   4   4  15       84.74       85.88      9.29 o 
   5   4  15       38.28       48.40      3.84 o 
   6   4  15       12.68        9.12      3.65 o 
   7   4  15       16.64       20.45      4.98 o 
  -8   5  15        0.19       -0.80      3.19 o 
  -7   5  15        0.49       -0.67      2.61 o 
  -6   5  15        0.53       -1.32      2.31 o 
  -5   5  15        0.21       -2.10      2.10 o 
  -4   5  15        3.17        2.54      2.57 o 
  -3   5  15       12.16       13.30      1.96 o 
  -2   5  15       11.46        8.65      2.16 o 
  -1   5  15       34.18       33.22      2.45 o 
   0   5  15        4.52       -0.29      1.61 o 
   1   5  15       35.93       39.06      3.02 o 
   2   5  15       61.60       66.81      4.77 o 
   3   5  15       10.49        9.37      3.38 o 
   4   5  15        9.20        2.50      3.05 o 
   5   5  15        0.43       -2.62      2.62 o 
   6   5  15        0.10       -4.62      4.62 o 
  -8   6  15        2.21       -2.34      3.59 o 
  -7   6  15       16.23       12.31      3.23 o 
  -6   6  15        0.67       -0.84      2.35 o 
  -5   6  15       58.26       60.37      6.10 o 
  -4   6  15       95.69      104.28      4.59 o 
  -3   6  15        0.09       -1.84      1.84 o 
  -2   6  15        0.88        0.77      1.82 o 
  -1   6  15      470.21      489.04      6.86 o 
   0   6  15       28.47       23.00      2.22 o 
   1   6  15        5.17        4.05      2.41 o 
   2   6  15       55.59       73.28      5.60 o 
   3   6  15      108.73      119.45      7.30 o 
   4   6  15       15.10       14.40      3.37 o 
   5   6  15        0.48       -3.09      3.09 o 
   6   6  15        0.40       -1.23      4.12 o 
  -8   7  15        0.76       -3.35      3.69 o 
  -7   7  15        0.01        2.74      2.84 o 
  -6   7  15        2.01        2.37      2.77 o 
  -5   7  15       17.86       16.53      2.87 o 
  -4   7  15        5.07        6.95      2.43 o 
  -3   7  15        9.50        5.34      2.40 o 
  -2   7  15       18.24       19.98      2.37 o 
  -1   7  15        1.66        0.83      1.93 o 
   0   7  15       31.28       34.18      2.54 o 
   1   7  15        2.89        4.01      2.15 o 
   2   7  15       27.46       20.06      2.66 o 
   3   7  15       12.34        7.55      3.19 o 
   4   7  15        0.45       -1.30      3.08 o 
   5   7  15        1.58        1.32      3.18 o 
   6   7  15        0.07       -3.66      3.66 o 
  -7   8  15        0.21       -2.85      2.85 o 
  -6   8  15        0.85        0.81      2.69 o 
  -5   8  15        6.38        3.01      2.62 o 
  -4   8  15       81.66       87.39      4.84 o 
  -3   8  15       11.08        4.80      2.68 o 
  -2   8  15        3.13        3.73      2.24 o 
  -1   8  15        2.29        0.87      1.94 o 
   0   8  15       48.21       35.38      3.39 o 
   1   8  15       36.78       37.09      3.52 o 
   2   8  15        1.48       -0.21      2.24 o 
   3   8  15        2.50       -1.05      2.73 o 
   4   8  15        0.38       -4.36      4.36 o 
   5   8  15       19.83       28.21      4.18 o 
   6   8  15        6.60       10.77      6.43 o 
  -7   9  15        0.02       -3.09      3.09 o 
  -6   9  15        0.08       -0.43      2.76 o 
  -5   9  15        9.65        7.17      2.77 o 
  -4   9  15        2.01       -1.38      2.43 o 
  -3   9  15        5.29        1.57      3.83 o 
  -2   9  15       29.40       30.06      3.28 o 
  -1   9  15        0.42       -1.90      2.11 o 
   0   9  15       57.19       48.48      4.94 o 
   1   9  15       12.43        5.02      2.47 o 
   2   9  15        0.88       -1.36      2.57 o 
   3   9  15        4.03        4.33      3.56 o 
   4   9  15        0.17        4.01      5.30 o 
   5   9  15        0.41        0.75      5.68 o 
  -7  10  15        0.17       -1.19      9.27 o 
  -6  10  15        2.02       -0.89      3.15 o 
  -5  10  15       31.34       29.74      4.33 o 
  -4  10  15        0.31       -2.42      2.42 o 
  -3  10  15       93.12      106.77      5.39 o 
  -2  10  15       70.55       90.01      4.88 o 
  -1  10  15       32.15       39.56      3.69 o 
   0  10  15       57.17       60.06      4.27 o 
   1  10  15      109.21      109.94      5.06 o 
   2  10  15       18.54       28.58      3.57 o 
   3  10  15       25.63       36.42      6.06 o 
   4  10  15        4.90       -7.11      7.11 o 
   5  10  15        7.82       11.68      7.87 o 
  -6  11  15        0.42       -1.78      3.13 o 
  -5  11  15       12.18       12.64      4.64 o 
  -4  11  15       10.80        7.49      3.30 o 
  -3  11  15        0.28       -2.62      2.62 o 
  -2  11  15       25.12       33.36      3.76 o 
  -1  11  15        4.27       -1.10      2.53 o 
   0  11  15        0.06        0.88      2.90 o 
   1  11  15        0.90       -1.88      3.13 o 
   2  11  15        0.10       -2.13      3.26 o 
   3  11  15        0.04       -3.30      8.13 o 
   4  11  15        0.61        4.57      9.40 o 
  -5  12  15       32.31       39.52      4.91 o 
  -4  12  15        7.81       13.76      4.14 o 
  -3  12  15       19.40       16.14      3.89 o 
  -2  12  15        5.92        1.06      3.13 o 
  -1  12  15       29.33       42.33     12.57 o 
   0  12  15       26.73       21.39      4.70 o 
   1  12  15       35.11       38.54      4.67 o 
   2  12  15       14.34        3.00      4.60 o 
   3  12  15       18.05        4.32      9.40 o 
  -4  13  15        2.41        2.64      3.56 o 
  -3  13  15        3.80        0.75      3.58 o 
  -2  13  15        4.45        2.11      3.36 o 
  -1  13  15        1.80       -2.48      7.11 o 
   0  13  15        0.56        3.78      4.03 o 
   1  13  15        0.02       -1.74      3.70 o 
   2  13  15        0.26       -0.19      5.03 o 
  -3  14  15        7.46        2.67      5.28 o 
  -2  14  15       11.16        7.33      6.70 o 
  -1  14  15       10.61        1.39      4.51 o 
   0  14  15        4.67        2.18      4.76 o 
   1  14  15        0.08       -4.45      4.45 o 
  -8   0  16        0.30       -6.35      6.35 o 
  -7   0  16        5.18        4.74      4.32 o 
  -6   0  16        0.82        1.65      3.33 o 
  -5   0  16      131.73      132.23      5.23 o 
  -4   0  16      128.76      104.58      4.79 o 
  -3   0  16       46.21       44.25      6.66 o 
  -2   0  16      192.86      182.05      5.64 o 
  -1   0  16      857.93      893.51     13.56 o 
   0   0  16      102.37       93.68      5.22 o 
   1   0  16      138.86      131.58      6.72 o 
   2   0  16      265.95      236.82      8.96 o 
   3   0  16       19.31       16.88      4.51 o 
   4   0  16       27.27       23.28      5.39 o 
   5   0  16       52.65       49.22      6.82 o 
   6   0  16        1.45       -4.82      4.82 o 
  -8   1  16        7.09        4.66      3.31 o 
  -7   1  16        4.42       -2.47      2.62 o 
  -6   1  16        0.33        1.00      2.44 o 
  -5   1  16        1.89        1.93      1.87 o 
  -4   1  16       90.71       90.56      3.26 o 
  -3   1  16       24.75       20.20      2.06 o 
  -2   1  16        2.24        0.31      1.44 o 
  -1   1  16      151.43      138.40      3.52 o 
   0   1  16        2.74        2.13      1.47 o 
   1   1  16        0.72       -0.93      2.10 o 
   2   1  16        7.92        5.81      2.36 o 
   3   1  16        0.18        0.21      2.45 o 
   4   1  16        0.07       -1.71      2.71 o 
   5   1  16        0.06       -1.06      3.09 o 
   6   1  16        0.01       -3.68      3.68 o 
  -8   2  16        2.95        4.98      3.03 o 
  -7   2  16        8.45        6.76      2.82 o 
  -6   2  16        4.64       -0.48      2.39 o 
  -5   2  16        1.86        3.28      2.16 o 
  -4   2  16       61.63       69.41      3.94 o 
  -3   2  16       50.31       51.20      2.81 o 
  -2   2  16       78.30       74.98      2.91 o 
  -1   2  16      484.54      487.16      8.39 o 
   0   2  16       66.23       65.28      2.74 o 
   1   2  16       64.24       71.37      3.81 o 
   2   2  16      118.50      103.56      4.65 o 
   3   2  16       13.91       14.42      2.96 o 
   4   2  16       13.40       11.89      3.59 o 
   5   2  16       15.35       12.26      3.51 o 
   6   2  16        0.04       -1.84      3.75 o 
  -8   3  16       44.44       62.54      5.02 o 
  -7   3  16        0.37       -1.10      2.84 o 
  -6   3  16       54.75       54.40      3.68 o 
  -5   3  16        9.13        4.49      2.09 o 
  -4   3  16      105.82      108.63      3.81 o 
  -3   3  16       77.34       75.40      3.16 o 
  -2   3  16       55.83       57.97      2.85 o 
  -1   3  16      113.35       96.71      3.17 o 
   0   3  16       66.71       73.01      2.91 o 
   1   3  16       13.62       15.95      2.27 o 
   2   3  16        0.00        0.00      2.34 o 
   3   3  16       16.42       19.70      3.23 o 
   4   3  16        7.54        3.95      2.86 o 
   5   3  16        0.05       -2.70      3.34 o 
   6   3  16        2.15        0.85      3.98 o 
  -8   4  16        0.22       -3.43      3.43 o 
  -7   4  16        2.63       -1.66      2.93 o 
  -6   4  16        0.64       -1.64      2.15 o 
  -5   4  16        4.34        0.42      2.11 o 
  -4   4  16        6.00        4.20      2.15 o 
  -3   4  16       47.31       43.80      2.73 o 
  -2   4  16        7.31        8.81      1.80 o 
  -1   4  16      138.53      132.69      3.55 o 
   0   4  16        0.99       -0.85      1.60 o 
   1   4  16       37.10       35.31      3.38 o 
   2   4  16        0.07        0.07      2.55 o 
   3   4  16        4.34        7.53      2.91 o 
   4   4  16        8.17        9.62      3.30 o 
   5   4  16        0.83       -2.01      3.26 o 
   6   4  16        9.51       12.70      4.76 o 
  -8   5  16       38.66       48.62      5.12 o 
  -7   5  16        1.18       -1.89      2.88 o 
  -6   5  16       47.96       43.64      3.78 o 
  -5   5  16        4.04        2.00      3.64 o 
  -4   5  16        7.01        5.36      2.16 o 
  -3   5  16       27.12       28.28      2.70 o 
  -2   5  16       47.27       55.21      2.95 o 
  -1   5  16       34.33       35.57      2.52 o 
   0   5  16       73.31       73.70      3.23 o 
   1   5  16        5.09        5.37      1.99 o 
   2   5  16        2.87        0.99      2.46 o 
   3   5  16       10.35        8.86      2.82 o 
   4   5  16        0.88       -2.96      2.96 o 
   5   5  16        0.02       -3.32      3.32 o 
   6   5  16        0.00        0.60      4.61 o 
  -8   6  16        0.73        4.06      5.33 o 
  -7   6  16        2.07       -2.80      2.80 o 
  -6   6  16        0.02       -1.87      2.50 o 
  -5   6  16        2.50       -2.22      2.22 o 
  -4   6  16        3.93        1.07      2.41 o 
  -3   6  16       62.42       70.63      4.11 o 
  -2   6  16      146.07      136.37      3.82 o 
  -1   6  16       15.84       15.85      2.29 o 
   0   6  16        0.05       -1.99      1.99 o 
   1   6  16        3.76       -1.48      2.05 o 
   2   6  16       10.69       11.44      2.95 o 
   3   6  16       43.49       49.00      4.23 o 
   4   6  16       48.23       41.07      4.25 o 
   5   6  16       22.58       32.61      5.02 o 
   6   6  16       18.12       13.23      5.27 o 
  -7   7  16        6.61        2.28      3.08 o 
  -6   7  16        1.14        3.49      2.68 o 
  -5   7  16        0.02        1.97      2.47 o 
  -4   7  16        7.48        2.18      2.23 o 
  -3   7  16       19.32       13.25      2.70 o 
  -2   7  16       24.92       30.38      2.78 o 
  -1   7  16        0.02       -0.10      1.97 o 
   0   7  16        9.50        7.73      2.16 o 
   1   7  16        7.31        4.22      2.20 o 
   2   7  16        0.01       -0.63      4.25 o 
   3   7  16        1.13       -2.82      2.82 o 
   4   7  16        0.15        2.03      3.18 o 
   5   7  16        2.34        2.75      4.37 o 
  -7   8  16        0.99        3.15      2.99 o 
  -6   8  16        0.02       -3.34      3.34 o 
  -5   8  16       33.87       32.42      3.51 o 
  -4   8  16        1.32       -2.35      2.35 o 
  -3   8  16        0.88       -2.32      2.33 o 
  -2   8  16        0.32       -1.82      2.22 o 
  -1   8  16        0.12       -2.09      2.09 o 
   0   8  16        0.68       -2.03      2.43 o 
   1   8  16       27.13       32.73      4.36 o 
   2   8  16       10.58       11.72      3.94 o 
   3   8  16       30.34       34.32      3.99 o 
   4   8  16       37.11       40.78      4.28 o 
   5   8  16       13.64       14.56      4.87 o 
  -7   9  16       22.33       35.50      5.37 o 
  -6   9  16        6.10        8.32      3.27 o 
  -5   9  16        0.60       -2.65      2.75 o 
  -4   9  16       31.05       33.23      3.60 o 
  -3   9  16        5.81        3.00      2.59 o 
  -2   9  16        2.97        1.17      2.51 o 
  -1   9  16        0.06       -1.99      1.99 o 
   0   9  16       10.40        4.85      2.54 o 
   1   9  16        9.70        8.36      2.74 o 
   2   9  16        3.44        0.48      3.23 o 
   3   9  16        0.62        3.25      3.72 o 
   4   9  16        0.02        3.70      8.00 o 
  -6  10  16        5.80        7.21      3.52 o 
  -5  10  16       37.19       39.06      6.99 o 
  -4  10  16        3.27       -0.10      2.93 o 
  -3  10  16       23.76       23.59      3.31 o 
  -2  10  16       50.39       62.07      4.39 o 
  -1  10  16        3.30        2.67      2.60 o 
   0  10  16        3.35        2.70      3.52 o 
   1  10  16        2.32       -3.58      4.33 o 
   2  10  16        3.13        0.14      2.98 o 
   3  10  16        9.36       12.77      4.98 o 
   4  10  16        5.64       10.41     10.16 o 
  -5  11  16        1.93       -1.32      3.29 o 
  -4  11  16       33.67       45.08      4.10 o 
  -3  11  16        6.35        4.19      2.96 o 
  -2  11  16       16.13       16.57      3.30 o 
  -1  11  16        0.19       -2.98      2.98 o 
   0  11  16        0.15       -0.59      2.77 o 
   1  11  16        0.89       -3.07      3.07 o 
   2  11  16        4.24        6.20      8.11 o 
   3  11  16        0.60        9.14      9.14 o 
  -5  12  16        2.52       -5.08      8.89 o 
  -4  12  16        1.69       -2.99      2.99 o 
  -3  12  16       27.40       30.16      4.07 o 
  -2  12  16       17.75       30.31      3.85 o 
  -1  12  16        3.64       -1.49      3.71 o 
   0  12  16       20.20       21.16      4.88 o 
   1  12  16        8.75       10.28      3.87 o 
   2  12  16        2.16        2.60      6.36 o 
   3  12  16        0.09       -0.25      9.40 o 
  -4  13  16        0.07        5.84      7.62 o 
  -3  13  16        7.91        4.94      5.30 o 
  -2  13  16        0.48       -0.38      3.65 o 
  -1  13  16        2.48       -2.74      3.65 o 
   0  13  16        3.67        4.22      6.73 o 
   1  13  16        6.43       10.09      4.74 o 
   2  13  16        2.36       -6.10      6.10 o 
  -1  14  16        4.48       -2.29      6.35 o 
   0  14  16       15.48       26.87      5.42 o 
  -8   1  17       79.22       95.81      7.17 o 
  -7   1  17       59.37       68.73      7.41 o 
  -6   1  17      164.85      150.86      5.36 o 
  -5   1  17       28.48       32.70      2.96 o 
  -4   1  17       50.33       62.03      3.05 o 
  -3   1  17       11.87        8.74      1.83 o 
  -2   1  17        4.80        3.31      1.51 o 
  -1   1  17      318.78      297.45      5.25 o 
   0   1  17       34.13       44.12      2.68 o 
   1   1  17       52.83       60.23      3.99 o 
   2   1  17        0.21        2.06      2.44 o 
   3   1  17        3.20       -1.28      2.71 o 
   4   1  17       10.49       11.80      3.36 o 
   5   1  17        2.03       -0.56      3.26 o 
   6   1  17       10.02        8.13      4.15 o 
  -8   2  17        0.06        1.05      3.29 o 
  -7   2  17        2.47        5.07      2.86 o 
  -6   2  17       19.76       19.20      3.27 o 
  -5   2  17       11.19       12.37      2.45 o 
  -4   2  17       28.97       27.80      2.40 o 
  -3   2  17        0.11       -0.91      1.54 o 
  -2   2  17        6.02        1.22      1.60 o 
  -1   2  17        5.52        5.42      1.70 o 
   0   2  17       14.02       13.72      1.94 o 
   1   2  17        1.13       -1.21      2.28 o 
   2   2  17       10.08       10.94      3.23 o 
   3   2  17        0.02        1.25      2.59 o 
   4   2  17       11.16        4.97      3.20 o 
   5   2  17        2.95       -1.57      3.42 o 
   6   2  17        2.66       -3.73      3.73 o 
  -8   3  17       35.92       60.68      5.92 o 
  -7   3  17       42.51       45.98      5.06 o 
  -6   3  17       11.85        3.72      2.32 o 
  -5   3  17       13.34        3.95      2.35 o 
  -4   3  17       13.01        6.91      2.24 o 
  -3   3  17        0.03        0.63      1.67 o 
  -2   3  17        4.91        3.66      1.68 o 
  -1   3  17      126.98      123.76      3.72 o 
   0   3  17        0.01       -0.09      1.62 o 
   1   3  17        1.98        0.74      2.65 o 
   2   3  17       12.04        6.12      2.58 o 
   3   3  17        5.97        3.01      2.85 o 
   4   3  17        5.46        2.07      3.00 o 
   5   3  17        0.70       -0.35      3.43 o 
   6   3  17        2.78       -0.32      4.04 o 
  -8   4  17        0.70        0.40      3.55 o 
  -7   4  17       15.69       20.73      4.81 o 
  -6   4  17        3.48        1.91      2.48 o 
  -5   4  17        0.92        0.09      2.13 o 
  -4   4  17       60.21       56.46      3.46 o 
  -3   4  17       67.53       68.55      4.24 o 
  -2   4  17       32.53       28.42      2.44 o 
  -1   4  17       21.78       24.75      3.04 o 
   0   4  17        0.34       -1.88      1.88 o 
   1   4  17        1.38       -1.91      1.91 o 
   2   4  17       15.80       27.18      3.48 o 
   3   4  17        1.29       -2.47      2.52 o 
   4   4  17       18.00       17.96      4.03 o 
   5   4  17        8.09        4.52      4.29 o 
   6   4  17        4.37       -1.76      5.50 o 
  -8   5  17        2.45       -2.79      6.10 o 
  -7   5  17        2.20       -2.02      3.13 o 
  -6   5  17       10.16        3.25      2.58 o 
  -5   5  17        5.08        2.73      2.51 o 
  -4   5  17       42.27       53.08      3.50 o 
  -3   5  17        4.59        1.86      1.99 o 
  -2   5  17       31.11       34.51      2.63 o 
  -1   5  17       63.02       81.45      3.43 o 
   0   5  17       48.29       56.44      3.47 o 
   1   5  17       28.69       22.06      2.68 o 
   2   5  17       21.68       18.08      3.20 o 
   3   5  17        0.03       -2.83      2.83 o 
   4   5  17        0.01        2.68      3.11 o 
   5   5  17        2.91       -0.46      4.69 o 
  -7   6  17        5.61        5.62      3.27 o 
  -6   6  17       13.26        9.76      2.96 o 
  -5   6  17       10.99       12.04      2.83 o 
  -4   6  17       25.80       20.40      4.99 o 
  -3   6  17       33.71       31.34      3.25 o 
  -2   6  17        7.52        7.10      2.05 o 
  -1   6  17       18.61       13.56      2.16 o 
   0   6  17       71.01       69.86      3.79 o 
   1   6  17        2.14        0.12      2.76 o 
   2   6  17        3.73        0.54      2.73 o 
   3   6  17        0.47        2.66      3.04 o 
   4   6  17       15.74       12.73      4.91 o 
   5   6  17        5.34       -0.35      4.46 o 
  -7   7  17        8.17        6.52      3.29 o 
  -6   7  17       33.25       30.01      4.85 o 
  -5   7  17        6.67        5.57      2.72 o 
  -4   7  17       54.36       65.00      4.35 o 
  -3   7  17       13.58       12.44      2.78 o 
  -2   7  17       86.82       96.54      4.77 o 
  -1   7  17       38.73       41.16      3.26 o 
   0   7  17       20.08       19.28      2.97 o 
   1   7  17        5.66        5.23      2.43 o 
   2   7  17       22.65       22.41      4.60 o 
   3   7  17        0.14        0.18      2.96 o 
   4   7  17        0.73        3.91      3.44 o 
   5   7  17        3.46        0.97      4.63 o 
  -7   8  17        0.06       -0.40      3.90 o 
  -6   8  17       15.29       12.81      3.24 o 
  -5   8  17        2.70       -1.09      2.77 o 
  -4   8  17        5.63        3.06      2.62 o 
  -3   8  17        3.63        1.90      2.70 o 
  -2   8  17       12.68       10.45      2.67 o 
  -1   8  17        0.16        2.08      2.23 o 
   0   8  17        6.04       -1.30      2.54 o 
   1   8  17        0.83       -1.43      2.67 o 
   2   8  17       19.75       23.83      4.25 o 
   3   8  17        8.15       15.60      3.64 o 
   4   8  17        1.67       -3.59      3.59 o 
   5   8  17        0.46        6.15      5.46 o 
  -6   9  17        5.17        2.03      3.41 o 
  -5   9  17        0.01       -2.32      2.85 o 
  -4   9  17       39.41       32.14      3.97 o 
  -3   9  17       39.66       34.11      3.57 o 
  -2   9  17       16.78       12.10      2.84 o 
  -1   9  17        6.06        6.89      3.14 o 
   0   9  17        9.06       12.44      3.41 o 
   1   9  17        5.39        7.17      2.90 o 
   2   9  17        5.88        2.05      3.69 o 
   3   9  17        2.38       -3.80      5.15 o 
   4   9  17        2.50        8.60      5.78 o 
  -6  10  17        1.85        3.41      7.24 o 
  -5  10  17        1.12        9.78      3.52 o 
  -4  10  17        5.95        7.99      3.34 o 
  -3  10  17        1.51        1.62      2.87 o 
  -2  10  17        6.26        5.79      2.98 o 
  -1  10  17        0.14       -2.77      2.77 o 
   0  10  17        0.71       -3.04      3.04 o 
   1  10  17        2.10        0.87      2.97 o 
   2  10  17       20.27       21.79      4.67 o 
   3  10  17        7.69        8.97      9.40 o 
  -5  11  17        1.13       -1.22      3.30 o 
  -4  11  17        8.56        6.80      3.35 o 
  -3  11  17       19.18       17.84      3.63 o 
  -2  11  17        8.27        8.14      4.84 o 
  -1  11  17        0.97       -3.26      3.30 o 
   0  11  17        4.92        1.01      3.46 o 
   1  11  17        0.37       -3.29      3.29 o 
   2  11  17        2.39        0.73      5.00 o 
   3  11  17        0.79        2.03      9.40 o 
  -4  12  17        0.12        1.54     12.06 o 
  -3  12  17        3.48        0.05      3.18 o 
  -2  12  17        9.03        6.13      3.39 o 
  -1  12  17        8.63        3.21      4.45 o 
   0  12  17       11.11       14.57      8.13 o 
   1  12  17        6.77        3.20      4.63 o 
   2  12  17        0.44       -4.91      4.91 o 
  -3  13  17        8.03       21.08      8.89 o 
  -2  13  17        0.24       -6.86      6.86 o 
  -1  13  17        2.22        3.10      4.58 o 
   0  13  17        1.32       -3.87      4.57 o 
  -8   0  18        1.96        0.33      4.44 o 
  -7   0  18        4.16       -3.11      3.79 o 
  -6   0  18        0.56        2.48      4.04 o 
  -5   0  18      213.88      212.85      8.85 o 
  -4   0  18       46.94       35.57      3.20 o 
  -3   0  18      109.36      116.63      5.26 o 
  -2   0  18      141.38      148.98      5.56 o 
  -1   0  18      104.73       98.67      4.77 o 
   0   0  18      193.63      164.74      7.67 o 
   1   0  18       32.51       24.31      4.94 o 
   2   0  18       24.31       29.46      7.11 o 
   3   0  18       28.08       31.24      5.39 o 
   4   0  18       17.03       14.56      4.76 o 
   5   0  18        0.13       -4.40      4.40 o 
  -8   1  18        2.88       -2.55      3.67 o 
  -7   1  18        0.90        1.68      2.94 o 
  -6   1  18        4.19        3.94      2.74 o 
  -5   1  18       45.19       55.22      3.67 o 
  -4   1  18       13.20       13.12      2.13 o 
  -3   1  18        0.10       -1.33      1.65 o 
  -2   1  18        9.38        6.11      2.59 o 
  -1   1  18       41.78       50.42      2.86 o 
   0   1  18       39.79       42.72      2.83 o 
   1   1  18       50.08       51.62      3.99 o 
   2   1  18        3.81        3.93      2.73 o 
   3   1  18        0.35       -0.23      2.78 o 
   4   1  18        0.45       -1.54      3.29 o 
   5   1  18        2.58       -3.74      3.74 o 
  -8   2  18        3.53        5.71      3.95 o 
  -7   2  18        4.39       -0.14      3.00 o 
  -6   2  18        1.60       -2.82      2.82 o 
  -5   2  18       61.84       60.60      3.82 o 
  -4   2  18        0.00        0.67      1.91 o 
  -3   2  18        3.74        1.50      1.77 o 
  -2   2  18       48.90       46.28      4.70 o 
  -1   2  18       48.25       46.37      2.79 o 
   0   2  18      111.49      106.44      4.01 o 
   1   2  18       16.35       16.85      2.99 o 
   2   2  18       10.54        5.15      2.73 o 
   3   2  18       11.95        3.75      4.38 o 
   4   2  18        5.41        3.67      3.16 o 
   5   2  18        0.17        3.43      3.74 o 
  -7   3  18       56.89       71.18      4.27 o 
  -6   3  18        8.41        6.82      2.73 o 
  -5   3  18       29.83       37.79      3.27 o 
  -4   3  18       43.27       50.60      3.45 o 
  -3   3  18       72.18       75.48      3.43 o 
  -2   3  18      186.08      179.97      4.93 o 
  -1   3  18      166.38      164.05      4.11 o 
   0   3  18       48.13       62.65      3.61 o 
   1   3  18       79.86       84.08      4.75 o 
   2   3  18       18.16       18.00      3.11 o 
   3   3  18       12.47       13.63      3.75 o 
   4   3  18        0.21        1.17      3.29 o 
   5   3  18        3.22        0.82      3.98 o 
  -7   4  18        2.81        0.66      3.60 o 
  -6   4  18       11.09       11.60      3.00 o 
  -5   4  18        1.07       -0.85      2.34 o 
  -4   4  18        1.09        5.20      2.48 o 
  -3   4  18       39.70       44.05      3.75 o 
  -2   4  18       11.74       10.74      2.41 o 
  -1   4  18       24.59       18.08      2.76 o 
   0   4  18       13.73       14.47      2.43 o 
   1   4  18        0.05        2.10      2.54 o 
   2   4  18        8.75        9.91      3.02 o 
   3   4  18        1.38       -2.08      2.86 o 
   4   4  18        0.83       -0.23      3.36 o 
   5   4  18        1.23        1.11      3.64 o 
  -7   5  18       27.57       30.15      4.44 o 
  -6   5  18        0.13        1.04      2.69 o 
  -5   5  18       19.92       22.84      3.29 o 
  -4   5  18       59.83       74.78      4.53 o 
  -3   5  18       55.67       55.89      3.56 o 
  -2   5  18      183.11      179.39      4.50 o 
  -1   5  18      141.58      137.86      3.94 o 
   0   5  18       57.01       62.92      4.07 o 
   1   5  18       90.91      103.04      5.44 o 
   2   5  18       33.49       41.62      4.13 o 
   3   5  18        9.96       17.17      4.33 o 
   4   5  18        0.04       -3.18      3.18 o 
   5   5  18        0.61       -3.79      3.79 o 
  -7   6  18       41.44       46.32      7.37 o 
  -6   6  18       30.30       34.32      3.93 o 
  -5   6  18       41.51       47.86      6.20 o 
  -4   6  18        0.03       -2.29      2.29 o 
  -3   6  18       40.34       51.56      4.47 o 
  -2   6  18        1.27        2.41      2.81 o 
  -1   6  18       16.93       17.77      2.76 o 
   0   6  18        0.74       -2.37      2.37 o 
   1   6  18        5.69        6.28      4.55 o 
   2   6  18       19.55       14.16      3.32 o 
   3   6  18        0.22       -2.80      3.78 o 
   4   6  18        8.75        8.70      3.67 o 
   5   6  18        5.96       -5.20      5.20 o 
  -6   7  18        1.98        0.96      6.40 o 
  -5   7  18        2.67        1.16      2.92 o 
  -4   7  18       20.96       21.13      3.98 o 
  -3   7  18        0.96        2.00      2.58 o 
  -2   7  18       24.47       23.78      3.22 o 
  -1   7  18        2.31       -2.14      2.54 o 
   0   7  18        1.82       -0.99      2.54 o 
   1   7  18       11.71       12.05      2.67 o 
   2   7  18       10.14        4.16      2.94 o 
   3   7  18        2.71        1.98      3.33 o 
   4   7  18        0.22        0.45      3.49 o 
  -6   8  18       22.68       26.38      3.99 o 
  -5   8  18       36.55       32.03      3.78 o 
  -4   8  18        1.61        0.60      2.88 o 
  -3   8  18       14.91       16.69      3.05 o 
  -2   8  18        5.65       12.54      2.77 o 
  -1   8  18        3.32        2.04      2.61 o 
   0   8  18       16.26       13.38      4.25 o 
   1   8  18        0.46       -2.61      2.61 o 
   2   8  18        3.34       -0.10      3.64 o 
   3   8  18        1.39       -0.96      3.88 o 
   4   8  18       10.62        9.20      4.07 o 
  -6   9  18       18.84       19.99      6.41 o 
  -5   9  18       11.95       12.02      3.47 o 
  -4   9  18        2.42       -2.72      2.72 o 
  -3   9  18       23.83       26.86      3.44 o 
  -2   9  18        8.96        5.31      2.96 o 
  -1   9  18       39.80       42.28      6.38 o 
   0   9  18       22.76       25.20      3.49 o 
   1   9  18        3.40       -0.46      2.84 o 
   2   9  18        0.22       -3.03      3.62 o 
   3   9  18        3.79        4.58      4.34 o 
  -5  10  18        8.51        5.42      3.38 o 
  -4  10  18        2.38        0.78      3.06 o 
  -3  10  18        2.19        2.09      3.06 o 
  -2  10  18        1.94       -1.70      2.85 o 
  -1  10  18        0.23       -3.12      3.12 o 
   0  10  18        6.89        2.99      3.11 o 
   1  10  18        0.01        1.66      3.15 o 
   2  10  18        0.35       -0.70      4.39 o 
   3  10  18        0.05        5.96      5.84 o 
  -4  11  18       13.70       12.89      4.00 o 
  -3  11  18       11.32       13.43      5.86 o 
  -2  11  18        4.19       -2.46      3.57 o 
  -1  11  18       20.82       25.85      4.36 o 
   0  11  18       10.48       18.88      4.10 o 
   1  11  18        7.30       14.79      4.02 o 
   2  11  18       10.77       16.47      6.86 o 
  -3  12  18       21.35       13.08      6.11 o 
  -2  12  18        0.11       -3.43      3.78 o 
  -1  12  18        0.67       -0.50      4.03 o 
   0  12  18        2.29       -6.55      8.00 o 
   1  12  18        0.50        4.54      4.16 o 
  -7   1  19       50.98       59.96      6.56 o 
  -6   1  19        0.15       -0.27      3.74 o 
  -5   1  19       86.57       94.90      3.78 o 
  -4   1  19       14.32       18.68      2.36 o 
  -3   1  19       12.70       14.86      2.21 o 
  -2   1  19       58.38       75.33      3.47 o 
  -1   1  19       33.58       42.38      2.84 o 
   0   1  19       87.75       94.05      7.19 o 
   1   1  19       29.69       24.90      3.21 o 
   2   1  19       20.76       18.19      3.48 o 
   3   1  19        7.27        7.02      3.25 o 
   4   1  19       12.59       15.49      3.77 o 
   5   1  19       19.66       23.34      4.66 o 
  -7   2  19        0.39        0.53      3.15 o 
  -6   2  19       34.86       42.16      3.52 o 
  -5   2  19      100.73      105.12      4.68 o 
  -4   2  19       26.76       20.88      3.30 o 
  -3   2  19       14.21       17.91      3.03 o 
  -2   2  19        0.04       -2.03      2.03 o 
  -1   2  19        0.60       -1.75      1.75 o 
   0   2  19        7.23        2.43      2.70 o 
   1   2  19        7.91        3.82      2.57 o 
   2   2  19        5.74        4.59      3.67 o 
   3   2  19        3.60       -0.65      3.03 o 
   4   2  19        4.15        6.40      3.70 o 
   5   2  19        0.08       -3.62      3.62 o 
  -7   3  19        3.48        6.53      2.79 o 
  -6   3  19        1.26       -0.88      2.71 o 
  -5   3  19        6.39        5.83      2.54 o 
  -4   3  19        0.98        2.57      2.28 o 
  -3   3  19        0.76       -0.98      1.80 o 
  -2   3  19       21.36       23.32      2.37 o 
  -1   3  19        0.08        0.73      1.86 o 
   0   3  19       79.92       80.94      3.99 o 
   1   3  19        1.05        4.09      3.18 o 
   2   3  19        1.84       -0.79      2.80 o 
   3   3  19        2.22        0.30      3.18 o 
   4   3  19        2.00       -0.20      3.39 o 
   5   3  19        6.39        4.32      4.16 o 
  -7   4  19       21.37        8.18      3.85 o 
  -6   4  19       54.69       61.36      4.58 o 
  -5   4  19       64.71       65.68      4.43 o 
  -4   4  19        7.73        4.46      2.38 o 
  -3   4  19       33.94       38.04      2.81 o 
  -2   4  19       17.98       16.26      2.30 o 
  -1   4  19       35.09       36.05      2.73 o 
   0   4  19        9.17        6.36      2.41 o 
   1   4  19        1.10       -1.15      2.93 o 
   2   4  19        6.98        5.42      2.92 o 
   3   4  19        9.87       11.11      3.54 o 
   4   4  19        1.77        1.46      3.71 o 
   5   4  19        0.24       -1.16      8.25 o 
  -6   5  19        0.45       -3.15      3.15 o 
  -5   5  19        7.38        9.65      2.90 o 
  -4   5  19       10.99        7.55      3.23 o 
  -3   5  19      116.35      117.02      4.46 o 
  -2   5  19       21.02       21.45      2.55 o 
  -1   5  19       44.84       53.88      5.34 o 
   0   5  19       48.29       48.92      3.59 o 
   1   5  19       19.33        9.36      3.23 o 
   2   5  19        5.79        3.03      3.18 o 
   3   5  19       16.61       13.40      3.72 o 
   4   5  19        0.10        4.14      3.97 o 
  -6   6  19       19.51        8.50      3.20 o 
  -5   6  19        4.93        3.22      3.01 o 
  -4   6  19        0.38       -2.46      2.46 o 
  -3   6  19       17.35       23.91      5.11 o 
  -2   6  19        7.37       12.67      2.54 o 
  -1   6  19       23.49       28.43      3.93 o 
   0   6  19        7.32        1.65      3.56 o 
   1   6  19        5.71        2.96      4.43 o 
   2   6  19        3.49        1.43      3.18 o 
   3   6  19        3.63        7.19      3.54 o 
   4   6  19        1.09        0.45      3.67 o 
  -6   7  19        8.41       16.13      3.69 o 
  -5   7  19       23.92       33.37      3.83 o 
  -4   7  19        4.68       -2.11      2.69 o 
  -3   7  19       80.08       90.68      5.12 o 
  -2   7  19       22.28       30.36      3.50 o 
  -1   7  19       31.84       44.10      3.97 o 
   0   7  19       13.30       16.34      3.17 o 
   1   7  19       27.82       25.86      4.34 o 
   2   7  19        5.65        6.33      3.53 o 
   3   7  19       19.03       25.02      4.14 o 
   4   7  19        1.76        5.00      5.01 o 
  -5   8  19        3.08       -2.45      3.20 o 
  -4   8  19       15.72       22.51      3.70 o 
  -3   8  19        1.17       -1.51      2.80 o 
  -2   8  19        0.01       -2.27      2.55 o 
  -1   8  19        7.51        4.36      2.87 o 
   0   8  19        0.58       -0.01      2.91 o 
   1   8  19        2.76       -3.66      3.66 o 
   2   8  19        0.05       -2.77      4.42 o 
   3   8  19        1.56        4.68      5.60 o 
  -5   9  19       18.12       13.92      3.86 o 
  -4   9  19        0.18       -2.97      2.97 o 
  -3   9  19        4.53        9.99      3.15 o 
  -2   9  19       17.29       21.63      5.43 o 
  -1   9  19       41.10       56.79      5.12 o 
   0   9  19       13.49       12.05      3.27 o 
   1   9  19       30.18       39.65      5.29 o 
   2   9  19       15.42       11.94      4.51 o 
   3   9  19        6.86        6.73      5.00 o 
  -4  10  19       24.59       30.65      4.22 o 
  -3  10  19       19.06       26.95      6.06 o 
  -2  10  19        8.62        2.12      3.45 o 
  -1  10  19        1.63        0.43      3.37 o 
   0  10  19        2.79        1.94      3.21 o 
   1  10  19        0.16       -2.20      3.48 o 
   2  10  19        0.00       -0.24      4.52 o 
  -3  11  19        4.92        3.93      5.78 o 
  -2  11  19        4.67       -0.64      3.74 o 
  -1  11  19        1.21        4.28      3.80 o 
   0  11  19        0.07       -1.31      3.60 o 
   1  11  19       10.27       13.04      4.51 o 
  -7   0  20        2.47        5.08      8.89 o 
  -6   0  20       82.25       95.79     14.99 o 
  -5   0  20       91.28       90.78      8.64 o 
  -4   0  20      153.86      143.15      7.76 o 
  -3   0  20       45.97       49.58      3.70 o 
  -2   0  20       25.95       22.24      3.62 o 
  -1   0  20      123.04      116.46      5.44 o 
   0   0  20      366.88      350.70     11.89 o 
   1   0  20       17.98        7.71      4.27 o 
   2   0  20       25.16       31.76      5.71 o 
   3   0  20       33.37       43.75      7.75 o 
   4   0  20        8.71        8.60      5.46 o 
  -7   1  20        8.62       -6.04      6.46 o 
  -6   1  20        3.67        0.38      2.76 o 
  -5   1  20        7.14        5.54      2.52 o 
  -4   1  20        1.38       -1.27      2.04 o 
  -3   1  20        4.97        3.27      2.07 o 
  -2   1  20        1.12        0.12      1.71 o 
  -1   1  20        8.08        7.92      2.09 o 
   0   1  20        1.47        3.67      2.75 o 
   1   1  20        2.70       -0.23      2.84 o 
   2   1  20        3.07        4.59      2.99 o 
   3   1  20        3.77       -1.28      3.26 o 
   4   1  20        0.45        1.94      3.79 o 
  -7   2  20        2.79        0.17      6.35 o 
  -6   2  20       18.30       12.84      3.38 o 
  -5   2  20        5.64        7.28      2.49 o 
  -4   2  20       51.24       48.39      3.64 o 
  -3   2  20       40.24       38.91      3.00 o 
  -2   2  20       12.40       13.39      2.23 o 
  -1   2  20       90.20       92.60      5.02 o 
   0   2  20      220.77      240.06      7.04 o 
   1   2  20        6.42       12.89      3.37 o 
   2   2  20       11.27        9.14      3.41 o 
   3   2  20       19.86       23.40      5.18 o 
   4   2  20        1.25        3.53      3.58 o 
  -6   3  20        2.61        4.32      2.96 o 
  -5   3  20       10.20       12.16      2.91 o 
  -4   3  20        9.64       15.09      2.66 o 
  -3   3  20       53.27       75.60      4.62 o 
  -2   3  20        1.87        1.53      2.07 o 
  -1   3  20        1.48       -0.08      2.00 o 
   0   3  20        0.42        2.64      2.89 o 
   1   3  20       29.63       42.19      4.28 o 
   2   3  20       24.74       27.30      3.92 o 
   3   3  20       11.59       10.47      3.71 o 
   4   3  20        4.24        3.12      3.92 o 
  -6   4  20        7.07        6.01      3.12 o 
  -5   4  20       31.23       34.54      5.39 o 
  -4   4  20       11.61       14.45      2.66 o 
  -3   4  20        7.60        6.66      2.57 o 
  -2   4  20        1.98        3.62      2.08 o 
  -1   4  20        0.23        0.38      2.76 o 
   0   4  20        0.96       -1.14      3.56 o 
   1   4  20        5.59        5.72      3.10 o 
   2   4  20        2.18       -1.62      3.05 o 
   3   4  20        1.73       -3.25      3.25 o 
   4   4  20        0.85        1.83      3.95 o 
  -6   5  20       18.10       17.45      5.12 o 
  -5   5  20       14.21       10.59      3.29 o 
  -4   5  20        1.39       -1.04      2.59 o 
  -3   5  20       31.68       40.82      3.78 o 
  -2   5  20       11.72       11.59      2.32 o 
  -1   5  20       22.48       27.77      3.16 o 
   0   5  20        0.00       -1.09      2.43 o 
   1   5  20        8.50        6.41      4.35 o 
   2   5  20        4.74        0.93      3.36 o 
   3   5  20        8.81        8.42      3.69 o 
   4   5  20        8.29        7.62      4.49 o 
  -6   6  20       30.87       36.57      8.64 o 
  -5   6  20       55.34       53.11      8.21 o 
  -4   6  20       68.35       82.04      4.99 o 
  -3   6  20        4.31        4.58      3.26 o 
  -2   6  20       24.74       30.80      3.27 o 
  -1   6  20        3.48        3.66      2.76 o 
   0   6  20       13.34        7.19      2.73 o 
   1   6  20        9.84        7.32      3.43 o 
   2   6  20        8.67       12.93      3.59 o 
   3   6  20        0.00       -1.23      3.71 o 
  -5   7  20        0.01       -0.58      2.91 o 
  -4   7  20        9.59        6.86      2.93 o 
  -3   7  20        0.12       -2.19      2.59 o 
  -2   7  20        8.06        3.70      2.82 o 
  -1   7  20       10.95        3.23      2.94 o 
   0   7  20        4.65        3.39      3.03 o 
   1   7  20        0.12       -3.72      3.72 o 
   2   7  20        1.13        0.59      4.11 o 
   3   7  20        0.14        2.52      3.87 o 
  -5   8  20       33.40       36.85      5.27 o 
  -4   8  20       46.04       50.14      4.44 o 
  -3   8  20        4.26        0.78      3.52 o 
  -2   8  20        1.13       -2.50      3.23 o 
  -1   8  20        0.00       -1.56      3.67 o 
   0   8  20        5.78        8.77      3.11 o 
   1   8  20        0.01        3.45      4.07 o 
   2   8  20        2.85       -1.83      4.17 o 
  -4   9  20        8.50        9.41      3.63 o 
  -3   9  20        5.36       -0.48      3.12 o 
  -2   9  20        0.02       -1.65      3.46 o 
  -1   9  20        0.06       -1.40      3.34 o 
   0   9  20        2.22       -2.99      2.99 o 
   1   9  20        0.49       -1.02      4.33 o 
   2   9  20        0.85        4.43      4.57 o 
  -3  10  20        0.57        0.07      4.04 o 
  -2  10  20        2.85        0.69      3.57 o 
  -1  10  20        0.66       -3.50      3.50 o 
   0  10  20        0.52        0.15      3.74 o 
   1  10  20        5.61       10.56      4.74 o 
  -6   1  21        2.11       -0.87      2.98 o 
  -5   1  21       44.69       38.98      3.99 o 
  -4   1  21        0.00        1.32      2.46 o 
  -3   1  21        3.60        3.38      2.12 o 
  -2   1  21        0.10       -1.90      1.90 o 
  -1   1  21       52.12       57.81      3.79 o 
   0   1  21       71.17       81.60      6.34 o 
   1   1  21        2.04       12.30      3.50 o 
   2   1  21       19.72       17.03      3.80 o 
   3   1  21        9.42        9.20      3.82 o 
   4   1  21        0.15        0.51      7.87 o 
  -6   2  21       37.24       44.64      4.78 o 
  -5   2  21       81.99      101.18      5.02 o 
  -4   2  21      169.89      163.25      5.28 o 
  -3   2  21       47.83       52.17      3.34 o 
  -2   2  21       86.04       96.69      6.39 o 
  -1   2  21       74.61       88.09      4.54 o 
   0   2  21      100.95      114.35      5.98 o 
   1   2  21        7.70        9.21      3.24 o 
   2   2  21        4.57        0.98      4.13 o 
   3   2  21        3.50        8.29      3.79 o 
  -6   3  21        0.25       -0.88      3.20 o 
  -5   3  21        5.00       -2.06      2.57 o 
  -4   3  21        0.53       -2.57      2.57 o 
  -3   3  21        5.21        6.36      2.37 o 
  -2   3  21        0.01       -0.33      2.06 o 
  -1   3  21       25.52       27.46      3.20 o 
   0   3  21        8.05        6.25      3.19 o 
   1   3  21        5.40        6.56      3.28 o 
   2   3  21        0.69       -1.96      3.25 o 
   3   3  21        5.61       -2.18      3.59 o 
  -6   4  21       37.32       42.16      8.89 o 
  -5   4  21       90.23      106.84      7.52 o 
  -4   4  21      227.62      238.71      6.38 o 
  -3   4  21       94.32       99.50      4.84 o 
  -2   4  21      135.00      134.54      7.06 o 
  -1   4  21       79.75      100.16      4.78 o 
   0   4  21      137.49      151.86      6.22 o 
   1   4  21       12.58       14.49      3.74 o 
   2   4  21        4.93        9.22      3.59 o 
   3   4  21        2.81        0.24      3.66 o 
  -5   5  21        1.01       -4.14      4.14 o 
  -4   5  21        0.13       -0.41      2.94 o 
  -3   5  21        0.75       -0.35      2.70 o 
  -2   5  21        1.13        1.99      2.31 o 
  -1   5  21        9.51        4.82      2.78 o 
   0   5  21        1.27        0.49      4.40 o 
   1   5  21       13.35        2.99      3.39 o 
   2   5  21        2.54        4.36      3.52 o 
   3   5  21        0.00       -2.04      4.26 o 
  -5   6  21       52.19       61.44      4.86 o 
  -4   6  21       64.65       60.30      4.57 o 
  -3   6  21       17.16       12.87      3.26 o 
  -2   6  21       34.75       37.15      4.29 o 
  -1   6  21       33.77       36.93      4.00 o 
   0   6  21       53.81       58.72      6.38 o 
   1   6  21        0.67       -1.11      3.32 o 
   2   6  21        1.16       -3.53      3.53 o 
   3   6  21        3.91       21.33      9.14 o 
  -4   7  21        2.00        3.45      3.78 o 
  -3   7  21        1.57       -0.65      3.08 o 
  -2   7  21        1.20        0.32      3.33 o 
  -1   7  21        2.64       -2.99      2.99 o 
   0   7  21       14.56       20.45      4.76 o 
   1   7  21       11.18       12.48      4.36 o 
   2   7  21       11.25        4.08      7.18 o 
  -4   8  21        3.68        1.40      5.59 o 
  -3   8  21        8.89       10.62      3.45 o 
  -2   8  21       13.23       10.65      3.81 o 
  -1   8  21       10.07       13.37      3.80 o 
   0   8  21        3.27        3.85      3.48 o 
   1   8  21        4.60        4.98      4.52 o 
  -3   9  21        0.00       -3.78      3.78 o 
  -2   9  21        0.75       -0.83      5.08 o 
  -1   9  21        5.85        4.92      3.93 o 
   0   9  21        3.67       -3.25      3.32 o 
  -6   0  22       16.31       11.43     10.41 o 
  -5   0  22       67.41       89.44     12.32 o 
  -4   0  22       87.11       98.67      6.18 o 
  -3   0  22       62.45       66.62      5.22 o 
  -2   0  22       70.09       80.92     10.51 o 
  -1   0  22        8.27        8.72      4.39 o 
   0   0  22       93.67      114.87     15.37 o 
   1   0  22      181.05      160.71      8.97 o 
   2   0  22       46.93       53.17      8.00 o 
   3   0  22       30.38       29.97      9.14 o 
  -5   1  22        5.72        9.51      3.41 o 
  -4   1  22        1.10        1.13      2.61 o 
  -3   1  22        0.46       -2.12      2.12 o 
  -2   1  22        2.49        1.94      4.10 o 
  -1   1  22        0.67        5.01      3.26 o 
   0   1  22        0.51       -2.97      3.17 o 
   1   1  22        3.03       -0.72      3.42 o 
   2   1  22        0.10       -3.45      3.45 o 
   3   1  22        0.52       -7.37      7.62 o 
  -5   2  22       38.71       48.43      3.94 o 
  -4   2  22       26.33       23.93      4.21 o 
  -3   2  22       24.56       24.21      2.85 o 
  -2   2  22       65.11       73.87      3.83 o 
  -1   2  22        6.54        9.91      3.56 o 
   0   2  22       43.66       51.06      4.78 o 
   1   2  22       81.30       75.02      6.42 o 
   2   2  22       13.30       17.69      3.88 o 
   3   2  22       11.36        7.87      8.13 o 
  -5   3  22        3.77        3.16      2.86 o 
  -4   3  22        0.02       -0.77      2.76 o 
  -3   3  22        5.48        5.12      2.56 o 
  -2   3  22        3.55        5.64      2.40 o 
  -1   3  22        0.51       -3.03      3.03 o 
   0   3  22        0.15        1.90      3.32 o 
   1   3  22       12.25       10.04      3.75 o 
   2   3  22        0.25       -3.36      3.36 o 
   3   3  22        0.04        6.86      8.13 o 
  -5   4  22        4.14        9.45      3.16 o 
  -4   4  22       10.36        7.27      2.89 o 
  -3   4  22       16.85       13.35      3.09 o 
  -2   4  22        1.25        1.67      2.48 o 
  -1   4  22        0.78       -2.09      2.62 o 
   0   4  22        1.69        4.54      3.42 o 
   1   4  22        5.40        9.77      3.63 o 
   2   4  22        0.01       -2.96      3.67 o 
  -5   5  22        4.16        1.49      4.95 o 
  -4   5  22        0.20        0.52      3.14 o 
  -3   5  22       23.41       19.83      3.54 o 
  -2   5  22        1.09       -1.97      3.08 o 
  -1   5  22        0.78       -2.69      2.69 o 
   0   5  22        1.56       -0.20      3.38 o 
   1   5  22       24.13       25.46      4.21 o 
   2   5  22        0.02       -0.11      3.78 o 
  -4   6  22       55.76       62.95      4.81 o 
  -3   6  22       69.26       72.49      5.32 o 
  -2   6  22       13.83       14.83      3.89 o 
  -1   6  22        8.21       12.87      3.39 o 
   0   6  22        6.09       -1.29      4.06 o 
   1   6  22        2.17       -3.62      3.62 o 
  -3   7  22        9.60       10.28      3.35 o 
  -2   7  22       11.92       13.27      4.09 o 
  -1   7  22        0.03       -1.04      3.29 o 
   0   7  22        0.49        1.47      4.27 o 
   1   7  22        4.63       -3.96     12.95 o 
  -2   8  22       26.52       33.84      5.92 o 
  -1   8  22        9.74       12.30      5.22 o 
   0   8  22        9.27       -7.11      7.11 o 
  -5   1  23       10.90       -0.25      8.38 o 
  -4   1  23       34.80       40.91      3.82 o 
  -3   1  23       18.62       21.81      2.61 o 
  -2   1  23        5.18        4.41      2.56 o 
  -1   1  23        6.32        0.64      3.42 o 
   0   1  23        0.26       -2.23      3.31 o 
   1   1  23        0.47        2.10      3.92 o 
  -4   2  23       34.14       40.33      3.71 o 
  -3   2  23       91.24       98.21      8.71 o 
  -2   2  23       19.31       18.54      3.20 o 
  -1   2  23        9.76        7.93      3.66 o 
   0   2  23       25.00       35.65      4.41 o 
   1   2  23       64.74       78.33      5.87 o 
   2   2  23        9.81       -6.60      8.13 o 
  -4   3  23        4.01        3.86      2.87 o 
  -3   3  23        7.24       10.43      3.06 o 
  -2   3  23        0.92        1.62      2.91 o 
  -1   3  23        0.00        1.74      3.46 o 
   0   3  23       10.67       12.31      3.76 o 
   1   3  23        7.84        5.32      3.79 o 
  -4   4  23       51.94       62.77      7.43 o 
  -3   4  23      124.77      130.04      5.31 o 
  -2   4  23       39.45       38.61      3.85 o 
  -1   4  23       16.55       17.31      3.93 o 
   0   4  23       27.56       26.48      5.98 o 
   1   4  23       65.47       69.67     17.27 o 
  -3   5  23        0.74       -3.32      3.32 o 
  -2   5  23        4.24        0.55      6.34 o 
  -1   5  23       16.43       19.67      4.11 o 
   0   5  23       33.55       34.40      5.83 o 
   1   5  23       14.89       33.27     10.41 o 
  -2   6  23       15.56        6.35      6.10 o 
  -1   6  23        0.71       -7.11      7.11 o 
  -3   0  24       73.82       94.90      8.10 o 
  -2   0  24       25.08       26.15      6.26 o 
  -1   0  24       53.86       67.92      8.05 o 
   0   0  24       17.10       30.19     16.13 o 
  -3   1  24        4.26        4.22      2.69 o 
  -2   1  24        3.22        4.53      2.97 o 
  -1   1  24        2.24       -3.60      3.60 o 
   0   1  24        1.82        5.30      4.49 o 
  -3   2  24       34.25       49.79      4.07 o 
  -2   2  24        5.83       -1.23      3.77 o 
  -1   2  24       14.02       13.93      4.05 o 
   0   2  24        0.72       -1.52      8.13 o 
  -3   3  24       21.05       21.08      9.91 o 
  -2   3  24       19.37       18.61      3.77 o 
  -1   3  24       13.72       20.43      6.35 o 
   0   3  24        8.16       -4.06      9.14 o 
  -1   4  24        0.07        3.81      9.40 o 
                                                 
